# Supplementary material for: Mechanistic Investigations of the Mitochondrial Complex I Inhibitor Rotenone in the Context of Pharmacological and Safety Evaluation
Source: Sci Rep. 2017 Apr 4;7:45465. doi: 10.1038/srep45465 (PMC5379642; doi:10.1038/srep45465)
Supplement: Supplementary Dataset 2 [file srep45465-s2.xls]

## Sheet: Liver
Affx-ID_RTA	Gene Symbol	Gene Title	Biochem Cat	Biochem Subcat	Mean_ratio_day1_Rotenone group_Liver	Mean_ratio_day3_Rotenone group_Liver	Mean_ratio_day14_Rotenone group_Liver		Rat 01_ratio_Control group_day 1_Liver	Rat 02_ratio_Control group_day 1_Liver	Rat 03_ratio_Control group_day 1_Liver	Rat 04_ratio_Control group_day 1_Liver	Rat 06_ratio_Control group_day 3_Liver	Rat 07_ratio_Control group_day 3_Liver	Rat 08_ratio_Control group_day 3_Liver	Rat 09_ratio_Control group_day 3_Liver	Rat_11_ratio_Control group_day 14_Liver	Rat_12_ratio_Control group_day 14_Liver	Rat_13_ratio_Control group_day 14_Liver	Rat_14_ratio_Control group_day 14_Liver	Rat_16_ratio_Rotenone group_day 1_Liver	Rat_17_ratio_Rotenone group_day 1_Liver	Rat_18_ratio_Rotenone group_day 1_Liver	Rat_19_ratio_Rotenone group_day 1_Liver	Rat_21_ratio_Rotenone group_day 3_Liver	Rat_22_ratio_Rotenone group_day 3_Liver	Rat_23_ratio_Rotenone group_day 3_Liver	Rat_24_ratio_Rotenone group_day 3_Liver	Rat_26_ratio_Rotenone group_day 14_Liver	Rat_27_ratio_Rotenone group_day 14_Liver	Rat_28_ratio_Rotenone group_day 14_Liver	Rat_29_ratio_Rotenone group_day 14_Liver
TC0100007742.rn.1	Got1	"glutamic-oxaloacetic transaminase 1, soluble"	Amino acid metabolism		2.1299	3.30863	2.03456		0.886062	1.00162	0.998377	1.34345	0.882139	1.13361	1.82514	0.625006	0.687391	1.45477	1.4614	0.563522	2.50506	2.31692	2.00658	1.69106	2.33728	5.68137	3.50083	1.71504	3.07576	3.62451	0.412611	1.02538
TC0100006791.rn.1	Oat	ornithine aminotransferase	Amino acid metabolism		0.723817	1.15081	0.615218		0.754902	1.60117	0.598401	1.32468	1.41499	0.974854	1.02579	0.75984	1.38791	1.05231	0.950292	0.87826	0.710677	0.704059	0.902624	0.577908	1.09677	1.22234	1.55407	0.730047	0.923792	0.460959	0.535774	0.540346
TC0200003928.rn.1	Tdo2	"tryptophan 2,3-dioxygenase"	Amino acid metabolism	Degradation	1.27758	1.59423	1.87365		1.3832	1.00441	0.827101	0.995612	0.70302	1.39938	1.23619	0.808939	1.10629	1.18292	0.903919	0.817474	1.34291	1.80154	1.27939	0.686482	1.67266	2.21958	1.34971	1.13497	1.76211	2.13788	1.60694	1.98766
TC0900001934.rn.1	Hibch	3-hydroxyisobutyryl-CoA hydrolase	Amino acid metabolism	Degradation	1.10412	1.33495	1.99218		0.938544	1.02025	0.980153	1.1241	1.00501	0.995011	1.00575	0.894803	0.948478	1.19428	0.933489	1.05432	0.906156	1.07725	1.24519	1.18788	1.37157	1.55571	1.3244	1.08814	1.77403	1.98891	2.0636	2.14215
TC0300001491.rn.1	Ivd	isovaleryl-CoA dehydrogenase	Amino acid metabolism	Degradation	0.537095	0.89993	0.61344		1.01708	0.983206	0.886624	1.13858	0.925271	1.03497	0.966211	1.04046	0.986441	1.10441	0.770455	1.01375	0.489578	0.626204	0.516541	0.516056	0.93812	0.899405	1.00915	0.753048	0.673098	0.706854	0.500989	0.572819
TC0300004359.rn.1	AMDP3	"adenosylmethionine decarboxylase 1, pseudogene 3"	Amino acid metabolism	Synthesis	3.28441	1.86549	2.5019		0.97127	1.53693	0.843814	1.02958	1.07947	0.571363	0.926377	1.13233	1.21798	0.949422	1.05327	0.638391	2.41001	3.5799	3.14079	4.00693	2.71287	1.22248	1.72852	1.79807	1.90887	3.08376	1.82421	3.19077
TC0400003080.rn.1	Mat2a	"methionine adenosyltransferase II, alpha"	Amino acid metabolism	Synthesis	2.12105	1.21713	1.62582		0.974664	0.962263	1.02599	1.13845	0.969694	1.07689	0.971067	1.0298	0.888668	1.04735	1.36125	0.954793	2.286	2.51575	2.13852	1.54395	1.18361	1.35673	1.05054	1.27764	1.63145	1.63077	1.66385	1.57723
TC2000001692.rn.1	Amd1	adenosylmethionine decarboxylase 1	Amino acid metabolism	Synthesis	2.03793	1.72667	2.72184		1.14091	0.976466	0.979419	1.02101	1.00594	0.630003	0.994091	1.04436	0.873546	1.08866	1.09838	0.918564	1.5703	2.4148	2.15672	2.00988	1.92457	1.92772	1.1306	1.92379	2.29732	2.8531	2.7759	2.96105
TC0400002436.rn.1	Asns	asparagine synthetase (glutamine-hydrolyzing)	Amino acid metabolism	Synthesis	1.27589	0.902519	2.31037		0.622496	0.961201	1.27363	1.04036	1.06622	0.784461	0.972045	1.02876	1.11627	0.900585	0.843822	1.11039	1.0486	1.68974	1.53065	0.834571	1.09502	0.859909	0.715625	0.939526	1.85968	2.28624	3.18012	1.91542
TC0200004957.rn.1	Cth	cystathionase (cystathionine gamma-lyase)	Amino acid metabolism	Synthesis	0.515101	1.15459	1.13137		0.94494	1.05827	0.893257	1.25816	1.13742	1.04951	0.952822	0.80429	0.901084	1.06271	0.993043	1.00701	0.428759	0.531961	0.380278	0.719407	1.19288	1.29501	1.17736	0.95312	1.09275	1.14066	1.14968	1.14237
TC0100007349.rn.1	Psat1	phosphoserine aminotransferase 1	Amino acid metabolism	Synthesis	0.754259	0.77637	3.78919		0.646879	1.07219	1.11056	0.932667	0.79869	0.718991	1.25205	1.33222	1.28896	0.987707	1.01245	0.974888	0.601689	0.939323	0.706374	0.769651	0.91035	0.575272	0.633244	0.986613	3.1883	3.30981	5.34769	3.31098
TC1700002212.rn.1	Sephs1	selenophosphate synthetase 1	Amino acid metabolism	Synthesis	1.85628	1.3703	1.20324		0.956943	0.925608	1.04499	1.05067	0.977521	1.02299	0.911049	1.0998	0.954028	1.04819	1.06075	0.728311	1.75012	2.10343	1.94407	1.62749	1.59275	1.45424	1.15824	1.27596	1.06019	1.18352	1.29271	1.27653
TC1200000511.rn.1	Asl	argininosuccinate lyase	Amino acid metabolism	Synthesis | Urea cycle	6.29365	6.31031	7.06021		0.897695	1.01711	1.05218	0.983181	1.16512	0.858279	1.375	0.835899	1.15873	0.89595	1.11613	0.850694	7.24515	3.6492	7.18453	7.09571	6.59533	8.73485	4.55486	5.35621	4.44414	8.10915	8.57636	7.11119
TC0300000496.rn.1	Kynu	kynureninase	Amino acid metabolism | Cofactors and Vitamins	Degradation	1.13343	1.23577	0.542084		1.05912	0.971465	0.998279	1.00172	1.01712	0.924148	0.983169	1.1329	0.886822	1.32152	0.9005	1.11049	1.17076	0.990232	0.999062	1.37367	1.34367	1.24328	1.57435	0.781785	0.818956	0.553686	0.557355	0.238338
TC0200000167.rn.1	Dmgdh	dimethylglycine dehydrogenase	Amino acid metabolism | Lipid metabolism	--- | Phospholipid / glycolipid metabolism	0.587034	0.631827	0.550537		1.2276	0.833859	0.610473	1.19924	1.05687	1.09315	0.772457	0.946187	0.835729	1.01535	0.98488	1.07776	0.625039	0.522911	0.723821	0.476367	0.764331	0.689215	0.575446	0.498314	0.7256	0.729182	0.420779	0.326589
TC0300002763.rn.1	Sardh	sarcosine dehydrogenase	Amino acid metabolism | Lipid metabolism	--- | Phospholipid / glycolipid metabolism	0.373631	0.746592	0.867122		0.772875	1.14426	1.1456	0.87393	1.30283	1.02516	0.827539	0.975454	0.933268	1.42102	1.0715	0.915931	0.282475	0.479305	0.307467	0.425275	0.721374	0.887492	0.755666	0.621836	0.950328	1.04056	0.715628	0.76197
TC0800000013.rn.1	Casp4	"caspase 4, apoptosis-related cysteine peptidase"	Apoptosis	Proapoptotic	0.431578	0.364684	0.594122		0.642591	1.23049	0.812685	1.27989	0.92177	1.08487	0.773404	1.31767	1.01834	0.981994	0.949753	2.6895	0.360261	0.348843	0.420391	0.596816	0.327677	0.347989	0.31838	0.464689	0.737421	0.525503	0.652705	0.460861
TC0300001675.rn.1	Bcl2l11	BCL2-like 11 (apoptosis facilitator)	Apoptosis	Proapoptotic	1.08174	1.30462	1.9737		1.00415	0.995868	1.16121	0.883955	1.09117	0.91645	1.16268	0.808701	1.07402	0.91212	1.24697	0.931081	0.992596	1.52438	0.996614	0.813374	1.64562	1.51308	1.01112	1.04866	1.102	1.65217	2.16385	2.97677
TC0200002137.rn.1	Casp6	caspase 6	Apoptosis	Proapoptotic	1.94233	1.67473	2.13151		1.04967	0.961257	1.0403	0.921188	1.02155	0.842482	0.978909	1.09363	1.16595	0.857669	1.42109	0.71995	2.05094	2.02751	2.12376	1.5671	1.54275	2.04618	1.48339	1.62659	2.38125	2.53157	1.53933	2.0739
TC0200000713.rn.1	Dap	death-associated protein	Apoptosis	Proapoptotic	1.58157	1.79082	1.78423		1.0185	0.922469	1.10242	0.981836	1.01046	0.884977	1.20147	0.989648	1.1136	0.897987	1.33512	0.709061	1.22967	1.88859	1.92082	1.28721	1.76156	2.11923	1.59796	1.68451	1.95962	1.87036	1.54341	1.76351
TC1100000996.rn.1	Prodh	proline dehydrogenase (oxidase) 1	Apoptosis	Proapoptotic	0.528145	1.76247	1.52661		1.75788	1.06073	0.722508	0.942743	1.11104	0.900058	1.24244	0.835683	0.899965	2.04303	1.11115	0.697657	0.323206	0.754114	0.527254	0.508007	2.06077	1.91404	1.99518	1.0799	1.36479	1.62148	1.39311	1.72708
TC0500000195.rn.1	Tp53inp1	tumor protein p53 inducible nuclear protein 1	Apoptosis	Proapoptotic	0.651065	0.409412	0.507282		1.47259	0.723668	1.38185	0.646903	1.07232	0.932555	1.45144	0.396197	0.838217	1.22966	1.19301	0.575287	0.509739	0.975861	0.555446	0.563214	0.74762	0.394526	0.243501	0.252	0.459544	0.400519	0.522354	0.64671
TC0300003959.rn.1	Bmf	Bcl2 modifying factor	Apoptosis | Immunity and defense	Proapoptotic | Adaptive immunity	0.525886	0.656566	0.469308		0.994722	1.07897	1.00531	0.900862	1.00408	0.851441	0.995938	1.25314	1.30691	0.759262	0.932991	1.07182	0.431987	0.656388	0.516433	0.498736	0.673866	0.588438	0.749915	0.614045	0.620228	0.486189	0.386736	0.384078
TC1500001662.rn.1	Dad1	defender against cell death 1	Apoptosis | Protein metabolism	Antiapoptotic | Posttranslational modification	1.82051	1.66832	1.18451		1.01399	1.39699	0.964775	0.986204	0.901817	0.763163	1.35277	1.10887	1.79681	0.785817	1.27256	0.408411	1.29789	2.04853	1.93153	2.0041	1.52871	1.71678	1.78375	1.64405	1.70757	1.21451	0.762758	1.05321
TC1700000212.rn.1	Nfil3	"nuclear factor, interleukin 3 regulated"	Apoptosis | Regulation of gene expression	Antiapoptotic | Transcription factor	1.16664	0.547063	0.460561		0.82076	1.46345	1.04181	0.959864	1.15335	0.840547	1.05283	0.949821	0.902623	1.59845	1.10788	0.674609	1.86542	0.838933	1.07505	0.887153	0.594333	0.73164	0.415006	0.447271	0.708286	0.401907	0.311109	0.420945
TC1000002017.rn.1	Birc5	baculoviral IAP repeat-containing 5	Apoptosis | Regulation of proliferation	Antiapoptotic | Checkpoint	0.651569	0.494262	0.800016		0.716819	0.849751	1.17682	1.58439	1.22726	0.817472	0.979649	1.02077	1.07403	0.797837	1.01001	0.990093	0.589214	0.727986	0.623563	0.665511	0.63716	0.39359	0.51055	0.435749	0.623169	1.03235	0.747889	0.796658
TC0700002130.rn.1	Gadd45b	"growth arrest and DNA-damage-inducible, beta"	Apoptosis | Signaling cascades	Antiapoptotic | NFkB target gene	1.46135	1.21917	2.39588		0.940659	1.07511	0.820918	1.06308	0.957187	1.04473	1.65734	0.914177	0.919907	1.08707	1.17098	0.86567	1.57043	1.43023	1.27997	1.56479	1.69933	1.07488	0.75978	1.34268	1.41041	2.04134	3.46067	2.67111
TC0X00001384.rn.1	Rgn	regucalcin (senescence marker protein-30)	Apoptosis | Signaling cascades	Ca signaling | Antiapoptotic	0.624773	0.577548	0.529959		0.856436	0.998122	1.00188	1.14208	1.00732	0.992732	0.747519	1.09242	1.02507	0.921553	1.15432	0.975543	0.552606	0.682221	0.681302	0.582964	0.52077	0.548446	0.65448	0.586497	0.717956	0.409598	0.39502	0.597262
TC1500002422.rn.1	Stk24	serine/threonine kinase 24	Apoptosis | Signaling cascades	Proapoptotic	2.03734	1.22055	1.48167		0.767557	1.05304	1.01422	0.985978	1.04728	0.82732	1.25662	0.954856	0.638137	1.4563	1.24571	0.802757	2.23602	1.87573	2.00498	2.03264	1.3147	1.43883	1.05479	1.07388	1.59378	1.56932	1.31038	1.45321
TC0400002954.rn.1	Inmt	indolethylamine N-methyltransferase	Biotransformation		3.4807	23.8257	4.24392		1.62708	1.51319	0.217281	0.660856	1.50969	0.662389	1.51427	0.390954	1.0268	3.51552	0.343612	0.973904	3.11576	1.27051	2.37569	7.16085	42.9673	18.1025	24.8236	9.40932	1.99984	0.623303	7.41547	6.93705
TC0200002296.rn.1	Adh4	"alcohol dehydrogenase 4 (class II), pi polypeptide"	Biotransformation	Phase I	2.8008	2.91153	1.71485		0.77963	1.28266	1.90406	0.644962	1.8498	0.967953	1.03311	0.731072	0.851296	1.17468	2.23695	0.422468	3.48247	2.26874	1.50455	3.94745	2.93125	2.45355	3.12452	3.13678	1.46983	1.24038	2.39457	1.75461
TC0500000577.rn.1	Aldh1b1	"aldehyde dehydrogenase 1 family, member B1"	Biotransformation	Phase I	0.423742	0.355842	0.50407		0.891449	1.01666	0.983613	1.10819	1.08715	0.797757	0.987056	1.01311	1.03834	0.77255	0.969288	1.03168	0.183392	0.568161	0.525932	0.417483	0.389663	0.288484	0.347807	0.397413	0.761018	0.417135	0.467826	0.370301
TC0400003344.rn.1	Aldh1l1	"aldehyde dehydrogenase 1 family, member L1"	Biotransformation	Phase I	0.324665	0.653431	1.23393		1.16545	0.754894	0.858037	1.37882	0.925311	1.08072	0.762776	1.0875	1.06562	1.7644	0.938419	0.760497	0.190771	0.354638	0.303625	0.449624	0.817163	0.584905	0.727193	0.484462	1.09495	1.15125	1.44047	1.24904
TC0700000417.rn.1	Aldh1l2	"aldehyde dehydrogenase 1 family, member L2"	Biotransformation	Phase I	0.896966	0.381613	0.262185		0.982147	1.01818	1.4264	0.968403	1.20243	0.81204	1.1038	0.90596	1.1185	0.791253	1.65223	0.894055	0.956754	0.650905	1.05612	0.924081	0.344202	0.343982	0.250161	0.588108	0.514689	0.199119	0.197361	0.137572
TC0100007414.rn.1	Aldh1a7	"aldehyde dehydrogenase family 1, subfamily A7"	Biotransformation	Phase I	1.8702	1.79626	5.28173		0.629236	1.0811	0.924981	1.11121	1.36898	0.719548	1.31564	0.760087	1.18667	0.842698	1.21187	0.641163	1.66541	1.99113	1.72824	2.09601	2.17616	1.67926	1.60631	1.72331	3.57132	5.6453	5.19234	6.71795
TC0700001172.rn.1	Cyp2b1	"cytochrome P450, family 2, subfamily b, polypeptide 1"	Biotransformation	Phase I	12.8846	13.6796	6.19932		0.381275	2.78959	1.06615	0.937953	2.46109	0.977153	1.02338	0.504152	0.898355	4.04479	1.11315	0.408937	12.7547	13.667	10.2723	14.8444	18.1435	15.4472	11.0494	10.0784	4.577	9.00991	5.56284	5.64751
TC0100001090.rn.1	Cyp2b2	"cytochrome P450, family 2, subfamily b, polypeptide 2"	Biotransformation	Phase I	7.72472	6.85501	4.08386		0.35108	2.58582	1.00064	0.99936	2.25622	1.08974	0.917646	0.470879	0.862116	3.15345	1.15994	0.445608	7.71128	8.07185	6.11234	9.0034	8.77912	7.09349	5.81251	5.73493	3.42308	5.72754	3.31716	3.86768
TC0100007666.rn.1	Cyp2c12	"cytochrome P450, family 2, subfamily c, polypeptide 12"	Biotransformation	Phase I	1.65032	0.26627	0.264673		1.27428	0.710365	0.784756	2.44238	1.0374	0.963946	0.467567	1.9793	0.434361	0.503163	2.03584	1.98743	0.819761	0.732618	1.44404	3.60487	0.355368	0.217877	0.288101	0.203734	0.127693	0.161033	0.36054	0.409426
TC0100007672.rn.1	Cyp2c22	"cytochrome P450, family 2, subfamily c, polypeptide 22"	Biotransformation	Phase I	0.418484	0.532165	0.519073		0.86097	1.00621	0.993829	1.08347	0.979736	1.02068	0.945086	1.09728	0.986227	1.05363	0.881218	1.01396	0.209879	0.614365	0.404012	0.44568	0.557017	0.507368	0.610379	0.453896	0.784194	0.562111	0.389696	0.340292
TC0100003585.rn.1	Cyp2c24	"cytochrome P450, family 2, subfamily c, polypeptide 24"	Biotransformation	Phase I	1.70923	3.33734	85.7259		0.740776	1.1217	0.942935	1.06052	1.13492	0.770044	1.43956	0.881117	1.00503	0.994992	1.65354	0.967009	1.37875	1.943	1.86799	1.64718	3.68847	5.55397	1.89672	2.21022	2.67899	46.5395	122.56	171.125
TC0100005972.rn.1	Cyp2c7	"cytochrome P450, family 2, subfamily c, polypeptide 7"	Biotransformation	Phase I	1.28081	0.757903	0.254438		0.872247	1.08016	1.18142	0.925788	1.10042	0.592014	1.13856	0.908745	1.09589	0.912504	1.30702	0.581802	1.24388	1.25051	1.17866	1.45019	1.02457	0.768025	0.47118	0.767834	0.561129	0.142064	0.240852	0.0737075
TC0700003578.rn.1	Cyp2d3	"cytochrome P450, family 2, subfamily d, polypeptide 3"	Biotransformation	Phase I	1.65332	2.03511	1.76116		0.96535	1.10491	1.03589	0.905819	1.06833	0.932817	1.29019	0.936042	0.848229	1.13586	1.38942	0.88039	1.24105	1.65423	1.81599	1.90201	2.62039	1.98073	1.91238	1.62696	1.77645	1.82321	1.76109	1.68388
TC0700003575.rn.1	Cyp2d4	"cytochrome P450, family 2, subfamily d, polypeptide 4"	Biotransformation	Phase I	1.27697	1.98008	1.1489		1.00866	1.06473	0.991416	0.855062	0.934082	1.07057	1.24733	0.88831	0.939265	1.06466	1.08634	0.688035	1.03684	1.30068	1.2375	1.53286	2.81475	1.82705	1.90356	1.37495	1.29299	1.25875	0.967466	1.07639
TC0100002862.rn.1	Cyp2e1	"cytochrome P450, family 2, subfamily e, polypeptide 1"	Biotransformation	Phase I	1.78298	1.83766	1.50135		0.845583	1.21864	0.854261	1.1706	0.985577	1.00663	0.993411	1.04546	1.00457	0.995454	1.11543	0.513301	1.67622	1.94208	1.84582	1.66782	2.07179	1.94136	1.66507	1.67241	1.37709	1.52376	1.5189	1.58565
TC0100001106.rn.1	Cyp2f4	"cytochrome P450, family 2, subfamily f, polypeptide 4"	Biotransformation	Phase I	0.809057	0.832806	0.513999		0.982056	0.894893	1.29298	1.01827	0.984653	0.925938	1.13031	1.01559	1.05667	0.920943	1.08456	0.946366	0.636381	0.889994	0.754419	0.955432	1.0087	0.796269	0.93284	0.593413	0.691638	0.526793	0.474478	0.363085
TC0500003176.rn.1	Cyp2j3	"cytochrome P450, family 2, subfamily j, polypeptide 3"	Biotransformation	Phase I	1.12937	0.63577	0.375935		1.00351	1.01825	0.996503	0.797813	1.01288	1.14812	0.885061	0.987281	0.808793	1.23641	1.4444	0.625663	1.04119	1.27642	1.21079	0.989104	0.693791	0.702776	0.602615	0.543898	0.549725	0.412263	0.318244	0.223509
TC0500004260.rn.1	Cyp2j4	"cytochrome P450, family 2, subfamily j, polypeptide 4"	Biotransformation	Phase I	2.50004	1.77523	2.43851		1.13842	0.618558	0.972354	1.02843	1.57829	1.12921	0.70394	0.885578	0.554713	1.80274	1.97595	0.411938	2.76665	1.72719	3.39744	2.10889	2.01501	1.81563	1.87057	1.3997	1.32489	3.41856	2.78678	2.2238
TC0100001108.rn.1	Cyp2t1	"cytochrome P450, family 2, subfamily t, polypeptide 1"	Biotransformation	Phase I	0.694065	0.678634	0.463291		0.984967	0.853589	1.3518	1.01526	0.9464	1.05664	0.888378	1.12695	1.23902	0.80709	1.40057	0.725151	0.683307	0.77992	0.693472	0.619561	0.815989	0.633124	0.668202	0.597222	0.631323	0.514941	0.388139	0.31876
TC1200000180.rn.1	Cyp3a18	"cytochrome P450, family 3, subfamily a, polypeptide 18"	Biotransformation	Phase I	1.19144	2.27637	3.00064		0.947762	1.05512	0.720658	1.08024	1.01807	1.05151	0.98225	0.532252	0.516559	2.09104	0.957486	1.0444	1.16517	1.45175	1.29515	0.853693	3.17133	2.38027	2.17841	1.37549	2.71012	2.83263	3.10411	3.35568
TC1200001092.rn.1	Cyp3a23/3a1	"cytochrome P450, family 3, subfamily a, polypeptide 23/polypeptide 1 (Cyp3a23/3a1), mRNA "	Biotransformation	Phase I	1.80171	2.92854	2.98123		0.980717	1.37086	0.911292	1.01966	1.13567	0.880536	1.57887	0.833625	1.00945	1.79146	0.990641	0.761078	1.47038	1.80567	1.67024	2.26054	3.84404	3.10607	2.58893	2.17514	2.26746	2.88977	3.3027	3.46497
TC1200000315.rn.1	Cyp3a62	"cytochrome P450, family 3, subfamily a, polypeptide 62"	Biotransformation	Phase I	1.70795	2.33786	1.68747		1.25151	0.799035	0.789523	1.88882	0.640492	1.41376	0.918375	1.08888	0.58285	1.27293	1.08462	0.921978	2.00329	1.22802	1.94151	1.65897	2.72039	2.49192	2.7526	1.38654	1.53857	1.46532	1.75006	1.99594
TC0900001653.rn.1	Cyp39a1	"cytochrome P450, family 39, subfamily a, polypeptide 1"	Biotransformation	Phase I	0.487464	0.54804	0.596327		0.990391	1.01853	1.0097	0.983352	0.974353	1.0683	0.933767	1.02632	0.935	1.06952	1.13808	0.912705	0.380537	0.480649	0.497846	0.590822	0.617415	0.531331	0.597527	0.445887	0.756315	0.524492	0.568678	0.535825
TC0500001243.rn.1	Cyp4a1	"cytochrome P450, family 4, subfamily a, polypeptide 1"	Biotransformation	Phase I	7.47455	1.72737	1.60726		0.846743	1.731	1.1257	0.888334	1.30177	0.443611	2.22044	0.768183	0.823645	1.21412	1.30086	0.395282	9.63903	5.15913	6.15835	8.94169	2.11266	1.64745	1.53917	1.61021	1.13323	1.52006	1.9051	1.87065
TC0500004261.rn.1	Cyp4a2	"cytochrome P450, family 4, subfamily a, polypeptide 2"	Biotransformation	Phase I	3.37447	1.57078	1.60883		1.5065	0.92039	0.9077	1.0865	1.11963	1.05187	0.95069	0.816645	0.142996	1.211	0.861198	1.16117	4.291	3.27758	3.55518	2.37411	2.12591	1.47781	0.625223	2.05416	1.84979	1.73544	1.57721	1.27289
TC0500004262.rn.1	Cyp4b1	"cytochrome P450, family 4, subfamily b, polypeptide 1"	Biotransformation	Phase I	2.95381	1.73117	1.54758		1.14522	0.959385	1.04233	0.896777	1.03162	0.96935	1.1281	0.896277	0.528762	1.15178	1.22305	0.868224	3.59376	3.16795	2.6827	2.37084	2.19907	1.77627	1.15446	1.79488	1.44363	1.73638	1.63515	1.37514
TC0700002254.rn.1	Cyp4f1	"cytochrome P450, family 4, subfamily f, polypeptide 1"	Biotransformation	Phase I	0.777591	0.875678	0.512553		0.911936	0.991707	1.00836	1.06996	1.02794	0.985333	0.889141	1.01489	1.04839	0.965224	1.03603	0.874237	0.671918	0.885594	0.807788	0.745062	0.981713	0.81594	0.924142	0.780917	0.775154	0.521958	0.389722	0.363379
TC0700000267.rn.1	Cyp4f39	"cytochrome P450, family 4, subfamily f, polypeptide 39"	Biotransformation	Phase I	0.444009	0.685766	0.626418		0.681532	0.958609	1.04318	1.08818	1.12049	0.892463	1.42233	0.686407	1.3842	0.599484	0.72244	1.57346	0.358373	0.38951	0.496887	0.531268	0.824564	0.573	0.776934	0.568568	0.903069	0.833032	0.47056	0.29901
TC0100003579.rn.1	Cyp2c11	"cytochrome P450, subfamily 2, polypeptide 11"	Biotransformation	Phase I	0.585238	0.878932	0.231818		1.00849	0.991585	0.869137	1.13424	0.956614	1.30644	0.936039	1.04535	0.90925	1.28759	0.934879	1.06966	0.57446	0.609704	0.712409	0.44438	1.06868	0.84565	1.09968	0.501715	0.824668	0.0118513	0.0514146	0.03934
TC1500001855.rn.1	Ephx2	"epoxide hydrolase 2, cytoplasmic"	Biotransformation	Phase I	4.27211	2.37771	2.64948		0.966996	1.03413	1.08445	0.842576	0.994686	1.00534	1.55894	0.767895	0.984557	1.01568	1.12357	0.877316	5.82287	3.06699	3.93332	4.26524	2.5165	2.62966	2.16276	2.20194	1.6141	3.60029	2.92554	2.45798
TC0200002295.rn.1	Adh6	alcohol dehydrogenase 6 (class V)	Biotransformation	Phase I	4.43501	3.03368	4.8168		0.78088	1.28061	2.1588	0.460224	3.05907	0.746021	1.16109	0.861263	1.34623	0.742817	3.81002	0.714302	6.66787	3.92402	1.57187	5.57629	2.02038	3.34328	2.83957	3.93148	2.57388	4.82868	6.33089	5.53376
TC0600000639.rn.1	Agmo	alkylglycerol monooxygenase	Biotransformation	Phase I	1.09041	0.718084	0.468956		0.942176	0.884585	1.06137	1.13558	0.877219	1.20923	0.810067	1.13997	0.933046	0.963663	1.18481	1.03771	1.33391	0.997301	1.20449	0.825933	0.79116	0.710257	0.78315	0.587768	0.634025	0.410709	0.430992	0.400097
TC0100003925.rn.1	Ces2c	carboxylesterase 2C	Biotransformation	Phase I	1.77476	5.28773	7.73377		1.10179	0.907615	1.23737	0.861773	1.12303	0.737526	1.40184	0.890451	1.069	1.22604	0.93545	0.508673	1.19322	2.25309	1.3278	2.32494	7.92762	5.4698	3.85753	3.89595	4.23211	7.83274	10.2029	8.66735
TC1900000463.rn.1	Ces2h	carboxylesterase 2H	Biotransformation	Phase I	0.881924	0.749452	0.577784		0.955539	1.04653	1.4641	0.908111	0.9511	0.665922	1.05141	1.05603	0.988318	1.01182	1.27885	0.848935	0.620918	1.05537	0.963105	0.888305	1.01782	0.677909	0.728448	0.573629	0.80276	0.552114	0.512632	0.44363
TC1900000010.rn.1	Ces2j	carboxylesterase 2J	Biotransformation	Phase I	1.13398	1.19946	2.73092		0.541402	2.08205	1.50219	0.665693	0.843601	0.44788	1.32007	1.1854	2.78417	0.520867	1.52018	0.657815	0.815161	1.15181	0.813832	1.75514	1.38782	1.09049	1.08998	1.22954	2.99584	3.05309	1.79515	3.07958
TC1900000465.rn.1	Ces4a	carboxylesterase 4A	Biotransformation	Phase I	0.749449	0.609045	0.488914		0.925904	1.08003	1.1246	0.908278	1.00618	0.780858	1.19343	0.993861	1.05852	0.944716	1.36487	0.802758	0.575964	0.901959	0.695406	0.824468	0.700417	0.689173	0.528091	0.5185	0.61739	0.573666	0.372331	0.392267
TC0100003927.rn.1	LOC100365112	carboxylesterase-like	Biotransformation	Phase I	1.32182	2.54098	2.90601		1.06984	0.846935	1.0627	0.940996	1.18678	0.738373	1.18528	0.843685	1.07225	1.0883	0.932621	0.568789	0.868345	1.69432	1.24175	1.48286	3.8205	2.35788	2.11042	1.87513	1.98045	3.29643	3.22807	3.11909
TC1900000151.rn.1	Cesl1	carboxylesterase-like 1	Biotransformation	Phase I	1.37294	0.636267	0.33871		0.862576	1.00949	1.18529	0.9906	0.964711	0.807841	1.03658	1.09841	0.981502	1.01885	1.69285	0.815307	1.6993	1.24829	1.37993	1.16425	0.605813	0.666496	0.714626	0.558131	0.474293	0.366926	0.264795	0.248828
TC1300001776.rn.1	Fmo1	flavin containing monooxygenase 1	Biotransformation	Phase I	1.40559	1.9405	2.35889		1.0051	1.14118	0.747344	0.994927	0.927453	1.26034	0.640285	1.07822	1.03288	0.968163	1.67173	0.609372	0.981073	1.78645	1.46549	1.38935	2.20363	2.18044	1.80541	1.5725	1.58445	2.56953	2.50053	2.78107
TC1300002284.rn.1	Mar.02	mitochondrial amidoxime reducing component 2	Biotransformation	Phase I	1.21635	1.5042	1.82149		1.11395	0.872375	1.06722	0.937014	1.09973	0.912633	1.0502	0.952197	0.99611	1.00391	1.39635	0.765506	1.26045	1.20294	1.18003	1.22198	1.75853	1.55428	1.23846	1.46553	1.40559	2.12428	1.89398	1.86213
TC1200001346.rn.1	Por	P450 (cytochrome) oxidoreductase	Biotransformation	Phase I	2.72235	1.2531	2.45402		0.840122	1.22918	1.1903	0.674193	1.07881	0.926946	1.51667	0.821379	1.10348	0.906223	1.62219	0.42402	2.74514	4.26943	2.56107	1.31374	1.84377	1.2754	0.791596	1.10165	1.41176	3.27638	1.83582	3.29211
TC0200004449.rn.1	Gstm7	"glutathione S-transferase, mu 7"	Biotransformation	Phase II	1.10274	2.24403	1.05613		0.869299	1.15035	0.807904	1.29462	1.03921	0.957149	1.02407	0.976495	1.06479	1.01835	0.981977	0.774061	0.650394	1.27001	1.47512	1.01542	2.51543	2.3155	2.55676	1.58842	1.19788	1.01718	0.918659	1.09081
TC2000001805.rn.1	Gstt3	"glutathione S-transferase, theta 3"	Biotransformation	Phase II	1.02314	2.3213	2.0163		0.696213	1.15658	1.1227	0.890707	1.45927	0.884054	1.12111	0.891973	0.922102	1.08448	1.23523	0.562095	0.576003	0.611852	1.39646	1.50826	3.44557	2.39716	1.45958	1.9829	1.79921	2.49642	2.01098	1.75859
TC0100004839.rn.1	Sult2a2	"sulfotransferase family 2A, dehydroepiandrosterone (DHEA)-preferring, member 2"	Biotransformation	Phase II	5.97344	1.34169	4.9127		0.605375	1.20064	1.08817	0.918976	1.21534	0.590697	1.03659	0.964698	1.51653	0.659402	2.59757	0.655658	4.70953	5.58833	2.20801	11.3879	0.775021	1.31596	0.280339	2.99545	1.82144	9.36398	3.3496	5.11578
TC0100004842.rn.1	Sult2a6	"sulfotransferase family 2A, dehydroepiandrosterone (DHEA)-preferring, member 6"	Biotransformation	Phase II	2.87025	1.22117	3.4561		0.443397	1.04567	0.956327	1.06563	1.34607	0.518954	0.938324	1.06573	1.4245	0.599189	2.87062	0.702	1.90955	3.56616	2.01649	3.98881	1.08541	1.33827	0.220537	2.24045	2.05836	4.67634	2.9166	4.17309
TC1400000307.rn.1	Sult1b1	"sulfotransferase family, cytosolic, 1B, member 1"	Biotransformation	Phase II	1.26043	1.12421	1.95253		1.11038	0.566428	0.989751	1.01035	1.05623	1.16017	0.927562	0.946764	0.701467	1.68778	1.35012	0.740677	1.15032	1.34323	1.21313	1.33505	1.84616	1.08743	0.725768	0.837503	1.47044	2.23828	1.94025	2.16116
TC0900000048.rn.1	Sult1c2	"sulfotransferase family, cytosolic, 1C, member 2"	Biotransformation	Phase II	1.75864	4.45204	2.91512		0.933144	1.07165	0.853708	1.29417	0.886286	1.23427	0.996827	1.00318	0.921094	0.74311	1.08567	1.19853	1.61057	1.54617	2.28889	1.58892	4.15209	5.82611	4.5672	3.26278	2.60734	2.54088	2.82385	3.68839
TC0900000040.rn.1	Sult1c2a	"sulfotransferase family, cytosolic, 1C, member 2a"	Biotransformation	Phase II	1.50648	3.08898	2.14021		0.917729	1.00807	0.991993	1.18096	0.925171	0.984875	1.01536	1.02085	0.994125	0.757484	1.00618	1.00591	1.39348	1.2569	1.81043	1.56509	2.85586	3.78785	3.23639	2.47581	1.89617	1.95013	2.05157	2.66299
TC1400002463.rn.1	Ugt2a3	"UDP glucuronosyltransferase 2 family, polypeptide A3"	Biotransformation	Phase II	1.33687	1.41484	2.96784		1.74179	0.299142	0.787201	1.27032	0.871441	1.60516	0.841621	1.14752	0.390711	2.58667	1.2392	0.806973	1.1319	1.91167	0.678595	1.62533	2.72201	1.30787	0.602804	1.02667	1.73991	4.42251	2.98927	2.71969
TC1400000316.rn.1	Ugt2b1	"UDP glucuronosyltransferase 2 family, polypeptide B1"	Biotransformation	Phase II	2.56965	3.40772	6.7151		0.498562	1.05877	0.944496	1.39608	1.59193	1.2257	0.815857	0.639268	0.91583	3.47993	0.649283	1.09191	1.25845	2.71874	1.35513	4.94626	4.67714	3.25188	1.65028	4.05158	5.2454	8.72945	6.11085	6.77469
TC1400002464.rn.1	Ugt2b10	"UDP glucuronosyltransferase 2 family, polypeptide B10"	Biotransformation	Phase II	1.66086	1.48863	2.06019		0.926092	0.953257	1.04903	1.57593	1.11866	1.20826	0.580876	0.893924	0.838644	1.1924	1.58596	0.707171	1.20108	1.93626	1.34285	2.16327	2.06423	1.32862	0.991973	1.56972	1.54943	2.43393	2.14282	2.11457
TC0100004845.rn.1	RGD6486637_1	alcohol sulfotransferase-like	Biotransformation	Phase II	10.203	1.80105	6.67227		0.705123	1.87123	0.785724	1.27271	1.31971	0.575908	1.1677	0.856388	1.34375	0.744184	2.78419	0.575714	7.08881	7.80434	3.58225	22.3367	1.00705	1.48469	0.304008	4.40843	1.62343	15.6705	4.63016	4.76501
TC0900000352.rn.1	Gsta3	glutathione S-transferase alpha 3	Biotransformation	Phase II	0.596194	0.735562	2.46192		0.688486	1.05293	1.41902	0.949733	1.34832	0.593058	1.02938	0.97146	1.05856	0.94468	1.23677	0.607499	0.470942	0.637285	0.528192	0.748359	0.894295	0.731229	0.538174	0.77855	1.83305	2.99926	2.00844	3.00692
TC0800001159.rn.1	Gsta5	glutathione S-transferase alpha 5	Biotransformation	Phase II	0.467757	1.04233	1.36163		0.753863	0.947085	1.05587	1.07102	1.06766	1.00838	0.976009	0.991689	0.940914	1.05078	1.02732	0.973407	0.275283	0.583583	0.490121	0.522039	1.00497	1.15985	1.11247	0.892036	1.33965	1.22047	1.40062	1.48579
TC0400000750.rn.1	Gstk1	glutathione S-transferase kappa 1	Biotransformation	Phase II	2.33472	2.14373	1.34776		0.783688	1.92822	1.01285	0.987312	0.985211	0.641777	1.54448	1.01501	1.2584	0.794657	1.40436	0.301149	1.53675	2.98637	2.34151	2.47426	2.18633	2.57209	1.96176	1.85475	1.38214	1.53694	1.1405	1.33147
TC0200004456.rn.1	Gstm4	glutathione S-transferase mu 4	Biotransformation	Phase II	1.73021	2.36752	1.57734		1.33968	0.706517	1.49244	0.746449	0.985145	1.64442	1.01508	0.825222	1.05934	0.943989	1.07915	0.814379	1.37377	2.0315	1.96301	1.55256	2.56787	2.46018	2.02044	2.42161	2.07674	1.1561	1.49646	1.58005
TC0900000214.rn.1	Gnmt	glycine N-methyltransferase	Biotransformation	Phase II	0.356401	1.62939	0.682218		1.70826	0.836284	0.435233	1.19577	0.963339	1.14351	1.01425	0.985948	0.70355	1.51622	0.993551	1.00649	0.273505	0.399593	0.392976	0.359529	1.26363	1.71373	3.11368	0.4265	0.824693	0.921178	0.569578	0.413425
TC0900001809.rn.1	Uggt1	UDP-glucose glycoprotein glucosyltransferase 1	Biotransformation	Phase II	0.548123	0.431886	0.487759		0.945714	0.829835	1.20107	1.0574	0.937163	1.06705	0.724934	1.10631	1.03819	0.916895	1.08655	0.963219	0.593626	0.63051	0.534356	0.434001	0.41545	0.37175	0.502183	0.438162	0.641598	0.415921	0.394932	0.498587
TC0500001778.rn.1	Aldh4a1	"aldehyde dehydrogenase 4 family, member A1"	Biotransformation / Amino acid metabolism	Phase I / Degradation	0.499761	1.14465	1.0329		0.954952	1.03576	0.965477	1.07302	1.07079	0.943832	1.01699	0.983298	1.10374	1.01701	0.983279	0.975244	0.371907	0.605805	0.537978	0.483353	1.33389	1.11031	1.14077	0.993643	1.19637	1.16189	0.832065	0.941276
TC0200001792.rn.1	Fmo5	flavin containing monooxygenase 5	Biotransformation	Phase I	4.13023	6.27612	4.24752		0.753176	1.98243	0.828607	1.20684	1.76302	0.56721	1.90703	0.437212	0.803051	1.24525	1.8153	0.166706	3.30006	3.85219	3.63753	5.73112	8.65504	6.30522	4.56529	5.57893	2.98917	4.90747	4.42777	4.66568
TC1700002054.rn.1	Akr1c1	"aldo-keto reductase family 1, member C1"	Biotransformation | Carbohydrate metabolism	Phase I	0.293193	0.470133	0.207191		2.07548	0.886719	0.965661	1.03556	1.22588	0.82994	0.546349	1.20491	0.850492	1.17579	1.31997	0.833852	0.27014	0.236418	0.179769	0.486444	0.827231	0.411838	0.292182	0.349282	0.370567	0.112455	0.163305	0.182435
TC1700002053.rn.1	Akr1c2	"aldo-keto reductase family 1, member C2"	Biotransformation | Carbohydrate metabolism	Phase I	0.564356	0.830012	0.43833		0.806844	0.927516	1.07815	1.15604	0.953257	1.04903	1.18767	0.950042	0.574722	1.2066	0.828775	1.3777	0.659628	0.397752	0.558155	0.641889	0.806973	0.987622	0.87324	0.652214	0.616373	0.504482	0.35534	0.277125
TC1700000907.rn.1	Akr1c3	"aldo-keto reductase family 1, member C3"	Biotransformation | Carbohydrate metabolism	Phase I	0.511638	0.769461	0.681157		0.935182	1.01545	0.984781	1.18036	0.980421	0.810946	1.01997	1.04016	1.12352	0.76831	0.890063	1.15286	0.379468	0.513073	0.571368	0.582644	0.82773	0.872669	0.887547	0.489899	1.45014	0.523402	0.398945	0.352138
TC1700000898.rn.1	Akr1e2	"aldo-keto reductase family 1, member E2"	Biotransformation | Carbohydrate metabolism	Phase I	0.589168	0.874345	0.672948		1.04767	1.01252	0.987636	0.852759	1.08916	1.01349	0.897256	0.986693	1.03667	0.882168	1.19875	0.964624	0.539673	0.564522	0.47359	0.778885	1.12267	0.931166	0.751934	0.691606	0.875429	0.638662	0.567704	0.609997
TC0100003337.rn.1	Aldh1a1	"aldehyde dehydrogenase 1 family, member A1"	Biotransformation | Differentiation / organogenesis	Phase I	2.76278	2.59505	17.5834		0.523334	1.14061	0.95269	1.04966	1.41724	0.572231	1.47541	0.705598	1.99167	0.704328	1.41979	0.419197	2.1024	2.60615	2.55964	3.78293	3.24919	2.03688	1.91823	3.17588	11.3405	17.8391	18.7402	22.4138
TC0900000699.rn.1	Aox4	aldehyde oxidase 4	Biotransformation | Oxidative stress response	Phase I |	0.57773	0.567923	0.266389		1.06386	0.834326	0.939971	1.06883	1.03676	0.964539	0.826512	1.2633	0.805693	0.946584	1.25658	1.05643	0.609746	0.505279	0.713534	0.482361	0.594246	0.428377	0.583897	0.665171	0.351281	0.181353	0.274935	0.257989
TC0600002645.rn.1	Dhrs7	dehydrogenase/reductase (SDR family) member 7	Biotransformation?		0.658672	0.825792	0.269339		0.93408	1.00565	0.994383	1.02687	0.932118	1.34378	0.913853	1.07282	0.571439	1.32282	0.80388	1.24397	0.927705	0.495306	0.901695	0.309984	1.07731	0.826876	1.06168	0.337295	0.615747	0.0518089	0.188135	0.221666
TC1000004136.rn.1	Galk1	galactokinase 1	Carbohydrate metabolism		2.18792	1.52264	2.69781		0.916449	1.02658	1.32232	0.974111	0.953624	1.00918	1.24754	0.990899	1.21974	1.01997	0.980422	0.792037	1.68155	2.59078	2.19698	2.28236	1.94183	1.61487	1.20686	1.32698	1.93374	3.25138	2.6657	2.94041
TC0100002897.rn.1	Taldo1	transaldolase 1	Carbohydrate metabolism		0.525369	0.62771	1.00311		0.880073	0.927565	1.27886	1.07809	1.05898	1.0156	0.984638	0.976853	0.90999	1.09891	1.13782	0.867021	0.510476	0.584854	0.54838	0.457767	0.686359	0.642461	0.629029	0.552991	1.16084	1.12022	0.80497	0.926412
TC1600000078.rn.1	Tkt	transketolase	Carbohydrate metabolism		0.274708	0.33334	0.559133		0.882178	0.963569	1.39816	1.03781	1.03585	1.1533	0.965386	0.87641	1.1255	0.989165	0.910761	1.01095	0.202561	0.35616	0.271096	0.269015	0.387593	0.307214	0.357088	0.281465	0.705945	0.475656	0.404529	0.650402
TC0600000038.rn.1	Galm	galactose mutarotase (aldose 1-epimerase)	Carbohydrate metabolism		2.35032	2.48133	2.72389		0.971005	0.985456	1.08425	1.01476	1.01436	0.985842	1.15786	0.880243	1.06403	0.939824	1.3458	0.787611	1.93909	2.18164	2.56892	2.71164	2.73363	2.62553	1.94723	2.61894	2.25519	2.84007	3.24851	2.55178
TC1300001997.rn.1	Fh	fumarate hydratase	Carbohydrate metabolism	Citrate cycle	1.32799	1.81606	2.09664		0.981956	1.05992	0.860144	1.01838	1.09997	0.856881	0.987553	1.0126	0.931721	1.07328	1.11691	0.808901	1.33147	1.18997	1.34903	1.44149	1.90681	2.11499	1.54453	1.69792	1.79084	2.55245	1.83229	2.21097
TC0700004030.rn.1	Gpt	glutamic-pyruvate transaminase (alanine aminotransferase)	Carbohydrate metabolism	Gluconeogenesis	1.05856	3.06078	2.52554		1.20889	1.23221	0.751535	0.827204	0.972938	1.02781	1.51903	0.559944	0.7709	2.12729	0.621983	1.29719	0.894339	1.08701	0.693742	1.55914	4.30498	3.42298	3.10058	1.41459	1.91873	2.95154	2.27796	2.95394
TC1200001646.rn.1	Sds	serine dehydratase	Carbohydrate metabolism	Gluconeogenesis	1.59528	9.66607	3.13205		0.936535	1.06777	0.77736	1.53808	0.766832	3.03848	1.30407	0.508669	1.13291	1.44754	0.882681	0.493909	2.13851	1.48205	1.52394	1.2366	4.35472	25.3678	5.63419	3.30756	4.60509	7.20373	0.276691	0.442679
TC1900001619.rn.1	Car5a	"carbonic anhydrase 5a, mitochondrial"	Carbohydrate metabolism	Gluconeogenesis / Ureagenesis	0.499557	1.51655	2.26785		1.14297	0.955339	1.01583	0.98442	1.18702	1.03992	0.961614	0.848636	1.24753	1.06323	0.940529	0.870745	0.353666	0.525553	0.507308	0.611701	1.6773	1.96084	1.25791	1.17013	1.29983	2.6057	2.94731	2.21855
TC1000004372.rn.1	G6pc	"glucose-6-phosphatase, catalytic subunit"	Carbohydrate metabolism	Gluconeogenesis | Glycogenolysis	0.584742	0.370123	0.200425		0.938169	0.572259	1.42021	1.06591	1.36057	0.860406	1.16224	0.283484	0.616077	1.64316	1.38768	0.720625	1.09207	0.269475	0.164616	0.812805	0.915953	0.281122	0.17072	0.112697	0.167853	0.18214	0.235111	0.216597
TC0X00001678.rn.1	Phka2	"phosphorylase kinase, alpha 2"	Carbohydrate metabolism	Glycogen metabolism	1.57893	0.982808	1.94093		0.82096	0.852108	1.24196	1.17356	0.928386	1.07714	0.647099	1.10784	1.01883	0.981513	1.03877	0.941917	0.973745	1.90656	1.60998	1.82545	1.00992	1.01587	1.1894	0.716037	1.35066	2.19386	2.60095	1.61826
TC1000002046.rn.1	Gaa	"glucosidase, alpha, acid"	Carbohydrate metabolism	Glycogenolysis	2.58368	2.36952	2.1166		0.979891	1.02052	1.35696	0.87509	0.99121	0.763276	1.20136	1.00887	1.22587	0.741717	1.52737	0.815745	2.32239	2.1709	2.28238	3.55908	3.26489	2.00961	2.23677	1.96682	1.57621	2.46724	2.38979	2.03316
TC0600002614.rn.1	Pygl	"phosphorylase, glycogen, liver"	Carbohydrate metabolism	Glycogenolysis	0.415454	0.695365	0.813113		0.884611	0.932075	1.07287	1.07449	0.951358	1.05113	1.21637	0.912679	1.07528	0.929994	0.883624	1.24661	0.303845	0.451076	0.421224	0.485672	0.615444	0.770106	0.824492	0.571418	1.10959	0.816115	0.715686	0.611056
TC0X00001580.rn.1	Pfkfb1	"6-phosphofructo-2-kinase/fructose-2,6-biphosphatase 1"	Carbohydrate metabolism	Glycolysis	0.538026	0.56161	0.335964		1.14427	1.09061	0.916914	0.718049	0.790972	1.23	1.33605	0.813007	0.761159	1.09514	1.15656	0.913123	0.521106	0.894786	0.473764	0.262448	0.453168	0.631885	0.912969	0.248417	0.431495	0.337095	0.213755	0.361513
TC0200001563.rn.1	Pklr	"pyruvate kinase, liver and RBC"	Carbohydrate metabolism	Glycolysis	0.21162	0.155093	0.268123		0.744215	1.54856	0.952444	1.04993	1.00697	0.993074	1.43003	0.569116	1.00238	0.997624	0.970425	1.20416	0.104575	0.213946	0.174865	0.353096	0.153688	0.131397	0.166478	0.168809	0.478778	0.170884	0.246779	0.176053
TC0800002516.rn.1	Dlat	dihydrolipoamide S-acetyltransferase	Carbohydrate metabolism	Glycolysis	0.766623	0.541524	0.997043		0.749505	1.10252	0.939515	1.06438	1.2314	0.770528	1.06111	0.942405	0.98214	1.01819	1.13235	0.96802	0.639451	0.865517	0.769831	0.791692	0.551469	0.626062	0.489123	0.499443	1.00909	1.06706	0.941312	0.970713
TC1400002187.rn.1	Gck	glucokinase	Carbohydrate metabolism	Glycolysis	0.356834	0.361578	0.320409		1.47067	0.983002	0.966041	1.01729	0.966622	1.03453	2.03513	0.771051	2.21735	0.755088	0.735116	1.32435	0.156061	0.678586	0.408599	0.18409	0.385871	0.480175	0.465792	0.114473	0.555107	0.266675	0.250861	0.208992
TC0600002022.rn.1	Khk	ketohexokinase	Carbohydrate metabolism	Glycolysis	0.565995	0.612035	0.755906		0.938425	1.03901	1.11797	0.962449	1.01265	0.987509	1.17934	0.726772	1.05453	0.973414	1.02731	0.892957	0.440558	0.670013	0.444846	0.708563	0.698789	0.569552	0.579401	0.6004	0.902203	0.737315	0.724691	0.659415
TC0100001528.rn.1	Ldha	lactate dehydrogenase A	Carbohydrate metabolism	Glycolysis	1.207	0.677969	0.562631		0.814908	1.00161	1.02846	0.998391	1.00429	0.99573	1.23353	0.919133	0.971235	1.01608	0.984174	1.1572	1.23263	1.15178	1.28049	1.16312	0.596179	0.700819	0.757893	0.656986	0.861801	0.464855	0.529366	0.394504
TC0100000367.rn.1	LOC679881	similar to dihydrolipoamide S-acetyltransferase (E2 component of pyruvate dehydrogenase complex)	Carbohydrate metabolism	Glycolysis	0.740687	0.478364	1.0467		0.756499	1.11177	0.89947	1.2138	1.07093	0.728738	1.02135	0.979099	0.894071	0.983543	1.01673	1.03867	0.602832	0.917878	0.681304	0.760735	0.477251	0.49947	0.502521	0.434212	1.00405	1.07757	0.991822	1.11335
TC1900000196.rn.1	LOC680405	similar to L-lactate dehydrogenase A chain (LDH-A) (LDH muscle subunit) (LDH-M)	Carbohydrate metabolism	Glycolysis	1.45744	0.620121	0.452353		0.760797	1.01477	1.23831	0.985447	1.07748	0.903496	1.27333	0.92809	0.919332	0.955741	1.08743	1.04631	1.57764	1.5058	1.5794	1.16692	0.542743	0.723173	0.788641	0.425925	0.649175	0.370428	0.429753	0.360054
TC0300000812.rn.1	Pdk1	"pyruvate dehydrogenase kinase, isozyme 1"	Carbohydrate metabolism	Regulation	0.496417	0.393857	0.606546		0.737349	1.23208	1.01474	0.985472	0.956829	1.04512	1.16808	0.721006	0.938928	1.27996	1.06504	0.926846	0.478024	0.458469	0.53922	0.509956	0.41856	0.390469	0.405565	0.360835	0.67468	0.604271	0.551988	0.595243
TC0600002008.rn.1	Gckr	glucokinase (hexokinase 4) regulator	Carbohydrate metabolism	Regulation	0.793221	0.702893	0.438287		0.926673	1.0614	1.0374	0.963944	0.881521	0.941843	1.06175	1.10948	0.936588	1.34662	0.898812	1.06771	0.647897	0.742458	0.741088	1.04144	0.662122	0.729226	0.773873	0.646351	0.673599	0.448626	0.376122	0.2548
TC0700001509.rn.1	Aco2	"aconitase 2, mitochondrial"	Carbohydrate metabolism	TCA cycle	1.86236	1.58865	2.10247		0.985833	1.02145	1.01437	0.950759	1.07994	0.923674	1.10604	0.925978	1.01435	0.985855	1.07514	0.901072	1.71425	2.07726	1.6482	2.00975	1.80558	1.76522	1.41835	1.36546	1.68604	2.4435	2.01308	2.26728
TC0200005007.rn.1	Amy2-ps2	"amylase 2, pancreatic, pseudogene 2"	Carbohydrate metabolism		0.982029	1.58303	0.32834		1.57334	0.534463	0.635588	2.20813	0.658494	1.07898	0.926798	4.45857	1.3569	1.17363	0.385596	0.852055	1.64246	0.399434	1.21416	0.672063	0.864994	1.26694	2.41675	1.78341	0.266435	0.37713	0.334689	0.335106
TC0200004510.rn.1	Amy2-4	"amylase 2, pancreatic, pseudogene 2"	Carbohydrate metabolism		0.679438	0.892615	0.45376		1.11285	0.808522	0.898596	1.20957	0.970534	1.03036	0.776532	1.4714	1.15305	1.58054	0.867268	0.784954	0.757621	0.67719	0.685953	0.59699	0.76017	0.886508	1.14181	0.781972	0.422189	0.473771	0.449544	0.469538
TC0200005008.rn.1	Amy2a3	amylase 2a3	Carbohydrate metabolism		1.02435	1.29007	0.418023		1.44664	0.667481	0.691259	2.02762	0.772411	1.12696	0.887344	2.80021	1.28614	1.19419	0.524389	0.837385	1.53147	0.570458	1.20691	0.788555	0.851025	1.12718	1.81047	1.3716	0.374686	0.449945	0.42336	0.424102
TC0X00001290.rn.1	G6pd	glucose-6-phosphate dehydrogenase	Carbohydrate metabolism / Metabolism of nucleotides and nucleosides	Pentose phosphate pathway / Synthesis	0.322248	0.231837	0.529316		0.408028	1.56616	0.984823	1.01541	1.80045	0.549308	2.8029	0.555416	1.13889	0.744347	0.878049	2.05624	0.370654	0.329983	0.303381	0.284972	0.228493	0.237061	0.25859	0.203204	0.601275	0.592495	0.467567	0.455925
TC0900001169.rn.1	Agxt	alanine-glyoxylate aminotransferase	Carbohydrate metabolism | Biotransformation	Gluconeogenesis | Phase I	1.80578	1.76278	0.904922		1.00135	1.22567	0.998649	0.88977	1.01416	0.92407	1.20304	0.986036	1.62158	0.700532	0.76745	1.30302	1.97712	1.31303	1.98978	1.94319	1.59392	2.01368	1.9543	1.48925	1.01057	1.15208	0.954002	0.503033
TC1400000526.rn.1	Ugdh	UDP-glucose 6-dehydrogenase	Carbohydrate metabolism | Cell adhesion / migration	ECM	0.949517	1.22226	1.74737		0.966561	0.886395	1.0346	1.04659	1.00138	1.11775	0.834821	0.998628	0.96307	0.793446	1.03835	1.07477	1.08823	0.904339	0.9416	0.863898	1.29188	1.17027	1.25902	1.16787	1.29514	1.70964	1.93214	2.05256
TC0100003007.rn.1	Pc	pyruvate carboxylase	Carbohydrate metabolism | Lipid metabolism	Gluconeogenesis | Lipogenesis	0.931981	0.372079	0.481798		1.00216	0.99784	1.1424	0.864146	1.03065	0.97026	1.15719	0.923536	1.06784	0.955195	1.04691	0.901788	1.05752	0.906319	0.859827	0.904258	0.44137	0.322929	0.412831	0.311186	0.627271	0.472766	0.450001	0.377152
TC1100001784.rn.1	Bdh1	"3-hydroxybutyrate dehydrogenase, type 1"	Carbohydrate metabolism | Lipid metabolism		1.11408	1.00586	0.511398		0.9535	0.964613	1.03668	1.07281	1.04874	0.953529	0.885969	1.08112	0.919143	0.741811	1.10875	1.08797	1.0793	1.11658	1.18629	1.07415	0.988317	0.964351	1.14655	0.924213	0.80491	0.368989	0.465493	0.406201
TC0600001024.rn.1	Fut8	"fucosyltransferase 8 (alpha (1,6) fucosyltransferase)"	Carbohydrate metabolism | Protein metabolism	--- | Posttranslational modification	0.965981	0.544375	0.508746		0.73543	1.29802	0.877444	1.13967	0.847073	0.631124	1.28853	1.18054	1.13979	0.966507	1.03465	0.630295	0.766585	1.37153	0.868703	0.857107	0.762317	0.574749	0.293363	0.547072	0.438362	0.724771	0.481382	0.390467
TC0100004989.rn.1	Gsk3a	glycogen synthase kinase 3 alpha	Carbohydrate metabolism | Signaling cascades	Regulation	1.9045	1.53205	1.23053		0.942985	1.09045	1.06046	0.938093	1.00484	0.856021	1.15341	0.995186	1.00239	1.03346	0.99762	0.738626	1.63664	1.94089	1.92962	2.11085	1.65652	1.58343	1.60886	1.27937	1.29831	1.3045	1.20949	1.10982
TC0700001624.rn.1	Creld2	cysteine-rich with EGF-like domains 2	Cell adhesion / migration		0.623302	0.52169	0.716329		1.02065	0.766998	0.979768	1.14045	1.116	0.964532	0.572607	1.03677	1.08013	0.666156	0.925815	1.25294	0.864963	0.671209	0.576107	0.380929	0.390518	0.522291	0.550623	0.623327	0.642832	0.905782	0.559765	0.756937
TC0100004945.rn.1	PVR	poliovirus receptor	Cell adhesion / migration		1.90401	1.25532	1.26944		0.828731	1.0499	0.952475	1.12874	0.97033	0.847017	1.07623	1.03058	0.871999	1.14679	1.35463	0.775093	1.55302	2.19742	2.24864	1.61697	1.40867	1.28644	1.17474	1.15142	1.58809	1.10526	1.2639	1.12052
TC0700000053.rn.1	Itga7	"integrin, alpha 7"	Cell adhesion / migration	Adhesion molecule	1.37499	1.28133	1.89108		0.914687	0.980038	1.03328	1.02037	0.958798	1.10765	1.01298	0.98719	1.056	0.952064	1.05035	0.937363	1.21256	1.74444	1.27324	1.26971	1.25611	1.53878	1.1116	1.21881	1.41372	2.05276	2.05797	2.03986
TC0300002559.rn.1	Adrm1	adhesion regulating molecule 1	Cell adhesion / migration	Adhesion molecule	2.31635	1.77989	1.47447		0.954965	1.10346	0.935774	1.04716	0.919166	0.731809	1.19148	1.08794	1.27716	0.94957	1.05311	0.742865	1.74925	2.42535	2.53683	2.55399	2.1152	1.86529	1.67862	1.46045	1.65173	1.4593	1.40437	1.38247
TC0600001878.rn.1	Epcam	epithelial cell adhesion molecule	Cell adhesion / migration	Adhesion molecule	1.01617	1.46048	2.37917		0.791499	0.882585	1.43206	1.13304	1.14432	0.873879	1.21083	0.703374	0.955957	0.939065	1.04607	1.08873	0.860016	1.26718	1.28036	0.65712	1.72377	1.67453	1.24123	1.2024	1.3616	3.22428	2.23201	2.69881
TC0600003039.rn.1	Fbln5	fibulin 5	Cell adhesion / migration	Adhesion molecule	1.37461	0.724225	0.492544		0.781313	0.991781	1.17401	1.00829	1.19904	0.993244	1.0068	0.890106	0.914541	1.09344	1.20478	0.828109	1.17362	1.88413	1.22895	1.21174	0.748862	0.93857	0.566072	0.643397	0.594591	0.474446	0.425208	0.475932
TC1000004415.rn.1	Flot2	flotillin 2	Cell adhesion / migration	Adhesion molecule	1.61036	1.45264	1.95862		0.92818	1.06289	1.03833	0.963084	0.987418	0.969736	1.03414	1.01274	0.947319	1.05561	1.17038	0.760616	1.61671	1.64886	1.71816	1.45771	1.63619	1.61982	1.19403	1.36054	1.50185	2.29111	1.8882	2.15332
TC0700003914.rn.1	Smagp	small cell adhesion glycoprotein	Cell adhesion / migration	Adhesion molecule	1.70652	2.16612	1.25093		0.95021	1.03714	0.964194	1.08387	1.02132	0.893724	0.987181	1.01299	1.31579	0.840659	1.08147	0.924668	1.42409	1.53375	1.74245	2.1258	2.94882	2.23157	1.83798	1.64611	1.41829	1.37633	1.25807	0.951033
TC0400003371.rn.1	Adamts9	"ADAM metallopeptidase with thrombospondin type 1 motif, 9"	Cell adhesion / migration	ECM	0.888923	0.445703	0.389994		0.997175	1.00283	0.996287	1.13523	1.07152	0.933257	1.12102	0.850266	0.918018	0.999571	1.19493	1.00043	0.972708	1.10613	0.795401	0.681452	0.490079	0.414669	0.413092	0.464969	0.602295	0.30995	0.320151	0.327581
TC1000001453.rn.1	Col1a1	"collagen, type I, alpha 1"	Cell adhesion / migration	ECM	1.24652	0.447495	0.626865		0.660746	1.12731	1.0472	0.954923	1.20735	1.09308	0.873738	0.914843	0.996107	0.908421	1.29507	1.00391	1.12755	1.94073	0.97745	0.940365	0.456643	0.367694	0.416863	0.548779	0.81681	0.555464	0.581215	0.553972
TC0400000308.rn.1	Col1a2	"collagen, type I, alpha 2"	Cell adhesion / migration	ECM	1.44229	0.487393	0.580108		0.705133	1.05109	0.992636	1.00742	1.08157	1.13513	0.924581	0.818006	1.07533	0.898595	1.33621	0.929944	1.28271	2.11726	1.27552	1.09365	0.519385	0.509108	0.389517	0.531563	0.787308	0.476315	0.563087	0.493722
TC0900000594.rn.1	Col3a1	"collagen, type III, alpha 1"	Cell adhesion / migration	ECM	1.19808	0.506117	0.447009		0.77964	1.04719	0.954934	1.07576	1.05147	1.03544	0.965773	0.873591	0.915826	0.976103	1.03911	1.02448	1.20103	1.54922	1.10216	0.939902	0.621456	0.483447	0.377821	0.541746	0.683135	0.385291	0.403447	0.316164
TC0800003000.rn.1	Col12a1	"collagen, type XII, alpha 1"	Cell adhesion / migration	ECM	0.964539	0.484858	0.567229		0.720243	1.10635	0.903871	1.19651	1.21391	0.795377	1.02823	0.972548	0.981726	0.568858	1.01861	1.14702	0.743755	1.45161	1.03213	0.630665	0.481621	0.588757	0.420592	0.448462	0.759193	0.405273	0.592417	0.512034
TC1000002829.rn.1	Sparc	"secreted protein, acidic, cysteine-rich (osteonectin)"	Cell adhesion / migration	ECM	1.79805	0.657086	0.574156		0.787334	1.1545	0.885498	1.12931	1.00646	0.993582	1.0105	0.806604	1.01756	0.879471	1.07286	0.982743	2.03879	1.99512	1.80631	1.35199	0.695393	0.636597	0.5468	0.749556	0.795996	0.532685	0.498274	0.46967
TC0900002193.rn.1	Fn1	fibronectin 1	Cell adhesion / migration	ECM	1.16683	0.764447	0.555823		0.974255	1.00641	1.17965	0.993629	1.00667	0.993379	0.993189	1.13855	1.05461	0.900606	1.06702	0.94822	1.26145	1.30612	1.16965	0.930111	0.797908	0.678177	0.886034	0.695669	0.917714	0.352827	0.456917	0.495835
TC1700002373.rn.1	Nid1	nidogen 1	Cell adhesion / migration	ECM	1.48215	0.459592	0.452056		0.866472	1.46613	0.860022	1.15411	0.95332	1.04897	1.05128	0.694731	0.79917	0.905856	1.13833	1.10393	2.075	1.65965	1.35531	0.838649	0.412483	0.528829	0.477653	0.419404	0.65023	0.372741	0.351998	0.433257
TC0300004797.rn.1	Sulf2	sulfatase 2	Cell adhesion / migration	ECM	1.26391	2.46276	3.58155		1.01522	0.985012	1.12091	0.864648	1.06516	1.01323	0.986944	0.783022	1.16563	0.713569	1.32761	0.857905	1.19023	1.18082	1.04667	1.63792	3.37625	3.00929	1.73626	1.72924	1.7653	3.77118	4.77164	4.01809
TC1400000171.rn.1	Hpse	heparanase	Cell adhesion / migration	ECM	2.4187	1.66582	0.980178		0.835676	1.23652	0.832698	1.19664	0.935314	0.983469	1.01681	1.10184	1.08481	0.921823	1.13834	0.753747	1.55507	3.54861	2.91399	1.65712	1.63004	1.72986	1.83351	1.46985	0.880063	0.944015	1.00974	1.08689
TC0600000399.rn.1	Sdc1	syndecan 1	Cell adhesion / migration	ECM	1.32907	1.74477	2.19907		0.927399	1.20037	0.826137	1.07828	0.977313	1.02321	1.16527	0.954318	1.30377	0.625919	1.13325	0.882418	1.23563	1.4195	1.46689	1.19427	2.15501	1.96597	1.2809	1.57719	2.4644	2.53607	1.76188	2.03392
TC1100000847.rn.1	Cldn1	claudin 1	Cell adhesion / migration	Tight / adherens junctions	2.32695	1.28214	0.869348		1.23147	0.995725	1.00429	0.707978	1.00017	0.88637	1.02503	0.999831	1.48485	0.685596	1.40891	0.709769	2.37372	2.37757	2.21235	2.34416	1.51223	1.74095	1.15205	0.723328	1.08943	0.944756	0.87914	0.564069
TC0X00000948.rn.1	Cldn2	claudin 2	Cell adhesion / migration	Tight / adherens junctions	1.73926	1.55362	1.49596		0.993688	1.00635	0.820571	1.66525	0.976566	0.907639	1.024	1.28973	0.828018	1.30405	0.804326	1.2077	1.76047	1.26842	2.04031	1.88783	1.36752	1.46692	1.89192	1.48813	2.06355	1.27875	1.38911	1.25242
TC1200001287.rn.1	Cldn3	claudin 3	Cell adhesion / migration	Tight / adherens junctions	1.39923	2.0323	2.24124		1.18476	0.681159	1.11065	0.90037	0.956375	1.04561	1.39288	0.913162	2.41036	0.707695	1.01464	0.985574	0.765104	2.15204	1.65725	1.02252	2.25871	2.45439	1.41965	1.99644	1.80474	2.9509	1.9433	2.266
TC0900000116.rn.1	Lrg1	leucine-rich alpha-2-glycoprotein 1	Cell adhesion / migration		2.01612	1.61858	0.919737		0.847504	1.17994	1.33632	0.810327	1.07206	0.913866	1.45476	0.932787	1.0347	0.966466	1.35287	0.505944	1.49321	2.67262	1.69472	2.20395	1.77393	1.66953	1.4193	1.61158	1.14362	0.975847	0.808335	0.75115
TC0100004937.rn.1	Pvrl2	poliovirus receptor-related 2	Cell adhesion / migration	Tight / adherens junctions	0.59844	0.627846	0.533538		0.835824	0.86434	1.34609	1.15695	1.02365	0.9769	0.953466	1.19085	1.23127	0.688769	0.812169	1.536	0.627584	0.55855	0.612355	0.595272	0.616913	0.579057	0.694998	0.620416	0.649352	0.562547	0.43249	0.489762
TC0700003474.rn.1	Lgals2	"lectin, galactoside-binding, soluble, 2"	Cell adhesion / migration | Apoptosis	--- | Proapoptotic	1.20252	1.51741	1.97618		0.878041	1.14078	1.1389	0.755713	0.799551	0.929236	1.36022	1.07615	1.18446	0.828859	1.02924	0.97159	1.00421	1.0915	1.34544	1.36893	1.80813	1.53412	1.33304	1.39436	1.89923	1.88864	2.21979	1.89708
TC0500002637.rn.1	Gne	glucosamine (UDP-N-acetyl)-2-epimerase/N-acetylmannosamine kinase	Cell adhesion / migration | Carbohydrate metabolism		3.01291	1.01166	1.23993		0.763127	1.05022	1.09974	0.952182	0.883931	1.09765	0.911039	1.83116	0.779983	0.545198	1.28208	2.05111	3.18749	4.25649	1.98433	2.6233	0.408653	0.636952	0.731208	2.26982	2.37488	0.576934	1.69939	0.30853
TC0700000052.rn.1	Cd63	Cd63 molecule	Cell adhesion / migration | Cell communication	Adhesion molecule | ----	1.22873	3.1231	2.22334		0.93795	0.87339	1.47358	1.06616	1.03537	0.965841	1.19155	0.94753	1.01021	0.989898	0.681612	1.17469	1.73722	0.752579	1.20999	1.21513	3.13574	2.43386	2.73058	4.1922	1.42547	3.75102	1.53331	2.18356
TC0100004201.rn.1	Vnn1	vanin 1	Cell adhesion / migration | Cofactors and Vitamins	Regulation	15.9466	5.44794	7.44025		0.963649	1.03147	1.66867	0.969494	0.996419	0.76206	1.53291	1.00359	0.587768	1.08457	1.14715	0.922028	25.423	10.928	14.3254	13.1101	7.46629	5.24219	3.99021	5.09307	3.32389	7.52916	9.3874	9.52057
TC1700000382.rn.1	Nedd9	"neural precursor cell expressed, developmentally down-regulated 9"	Cell adhesion / migration | Cytoskeleton	Regulation | Cell morphology / motility	1.31461	1.23181	1.83149		0.919325	1.62444	0.716024	1.08775	1.04955	0.952788	0.597089	1.29717	1.28184	1.05838	0.886701	0.944836	0.79084	1.45853	1.60598	1.40307	0.742013	1.43842	1.0645	1.68231	1.47605	1.7666	2.23233	1.85101
TC0500003452.rn.1	Ptprf	"protein tyrosine phosphatase, receptor type, F"	Cell adhesion / migration | Hormonal signaling	Regulation | Insulin / Glucagon pathway	0.436382	0.492326	0.510115		0.747489	0.888716	1.12522	1.2056	0.994184	1.1801	1.00585	0.793568	1.26115	0.867236	0.687274	1.15309	0.403003	0.502437	0.420885	0.419204	0.532896	0.477044	0.5576	0.401763	0.617999	0.439955	0.491396	0.49111
TC0400000195.rn.1	RGD1565355	similar to fatty acid translocase/CD36	Cell adhesion / migration | Lipid metabolism	Adhesion molecule | Fatty acid transport /storage	1.69683	1.70201	5.73213		0.643922	1.20318	0.831132	1.26967	1.20475	0.590768	1.24502	0.830051	1.45619	0.61376	1.09215	0.915629	1.36291	1.89569	1.80308	1.72565	1.80773	1.46638	0.983957	2.54996	5.67075	6.34732	4.60794	6.30253
TC1000000191.rn.1	Prss32	"protease, serine, 32"	Cell adhesion / migration | Protein metabolism	ECM | Degradation	1.07293	0.607476	0.50963		1.16034	0.861816	1.43477	0.830589	1.07048	0.845904	1.23355	0.934161	1.36048	0.821571	1.21718	0.78829	1.09317	0.801113	0.889792	1.50764	0.642925	0.556594	0.586948	0.643436	0.57579	0.463919	0.523398	0.475413
TC0200000168.rn.1	Arsb	arylsulfatase B	Cell adhesion / migration | Protein metabolism	ECM | Degradation	2.01412	1.6243	2.11735		0.861149	0.995561	1.01631	1.00446	1.01656	0.846455	0.983709	1.07735	1.16549	0.85801	1.17463	0.770326	1.97398	2.36161	2.05302	1.66789	1.988	1.89613	1.17616	1.43689	1.61227	2.52727	2.13369	2.19617
TC0100005185.rn.1	Scn1b	"sodium channel, voltage-gated, type I, beta subunit"	Cell communication | Cell adhesion / migration	Neuronal signal transmission | Adhesion molecule	2.77392	2.89512	2.53677		0.999274	1.00073	0.97523	1.04883	1.00985	0.990243	0.953448	1.23311	0.927005	1.07874	1.32827	0.64928	1.7091	3.79022	2.93852	2.65786	3.8423	4.04275	1.66799	2.02742	1.99722	3.05442	2.59727	2.49818
TC0700001469.rn.1	Syngr1	synaptogyrin 1	Cell communication | Intracellular transport	Neuronal signal transmission | Exo / endocytosis	1.2165	1.29073	2.20874		0.988749	0.853536	1.10555	1.01138	0.866739	0.936884	1.06737	1.22557	1.14157	0.875986	1.19147	0.739456	1.00553	1.70913	1.15384	0.99748	1.18614	1.55997	1.29766	1.11917	1.39657	2.08636	3.5048	1.84722
TC0500001304.rn.1	Slc6a9	"solute carrier family 6 (neurotransmitter transporter, glycine), member 9"	Cell communication | Membrane transport	Neuronal signal transmission | ---	6.14675	2.24667	2.38531		0.836756	1.19509	1.93311	0.819563	0.986614	0.814844	1.33454	1.01357	0.85763	1.38119	1.166	0.618091	4.36541	7.85026	6.28981	6.08151	3.39029	1.83294	1.30332	2.46011	3.1897	1.61476	2.56526	2.17154
TC0800000956.rn.1	Ns5atp9	NS5A (hepatitis C virus) transactivated protein 9	Cell cycle / proliferation		0.597833	0.478521	0.782788		0.664819	0.843287	1.18584	1.54774	0.949676	1.05299	0.946529	1.19363	1.18518	0.843751	1.31428	0.620048	0.653543	0.592703	0.590083	0.555006	0.524517	0.43323	0.553771	0.402568	0.766036	0.759846	0.699541	0.905728
TC0100002354.rn.1	Wee1	WEE1 G2 checkpoint kinase	Cell cycle / proliferation	Cdk kinases	0.925203	0.580426	0.66505		0.836439	0.991822	1.05232	1.00825	0.990922	1.08888	0.892502	1.00916	1.0621	0.941532	1.24248	0.662625	0.832051	1.11714	0.967731	0.783885	0.753779	0.592285	0.501842	0.473799	0.686357	0.579463	0.598785	0.795594
TC0500003135.rn.1	Cks1b	CDC28 protein kinase regulatory subunit 1B	Cell cycle / proliferation	Cdks and cyclins	1.22653	2.09356	2.07423		0.999646	1.1364	0.936847	1.00035	1.08234	0.820158	1.28411	0.923927	1.40843	0.933603	1.05519	0.947696	1.06871	1.32796	1.42001	1.08946	1.93409	2.52594	2.58868	1.32551	2.85209	2.33978	1.42434	1.68071
TC0300001738.rn.1	Cdc25b	cell division cycle 25B	Cell cycle / proliferation	Cdks and cyclins	1.14396	0.475504	0.422778		0.785168	0.841457	1.27691	1.18841	1.10928	0.964948	0.752683	1.03633	1.07969	0.806998	0.994577	1.00545	1.64754	1.16915	0.702201	1.05695	0.427845	0.580889	0.44219	0.451092	0.525361	0.424999	0.368832	0.371919
TC0200003522.rn.1	Ccna2	cyclin A2	Cell cycle / proliferation	Cdks and cyclins	0.422312	0.126716	0.484928		0.519106	0.709486	1.40947	1.97786	1.31593	1.05158	0.813649	0.95095	1.12207	0.589042	1.5912	0.891207	0.377998	0.490767	0.53315	0.287334	0.134742	0.127904	0.132561	0.111657	0.472088	0.529344	0.541376	0.396905
TC0200002747.rn.1	Ccnb1	cyclin B1	Cell cycle / proliferation	Cdks and cyclins	0.555306	0.273007	0.627397		0.776433	0.784321	1.48079	1.27499	1.04424	0.96939	0.760791	1.03158	0.914725	0.628939	1.18226	1.09323	0.487648	0.566034	0.621427	0.546114	0.266494	0.29078	0.316964	0.217793	0.606334	0.725726	0.642146	0.535381
TC0100004167.rn.1	Ccnb2	cyclin B2	Cell cycle / proliferation	Cdks and cyclins	0.500455	0.205879	0.734982		0.769032	0.673389	1.30034	1.57085	1.14776	0.802568	0.945025	1.05817	0.919242	0.602275	1.43263	1.08785	0.389962	0.515012	0.622911	0.473933	0.213118	0.161522	0.190129	0.258747	0.739297	0.632512	0.734405	0.833716
TC0100007025.rn.1	Ccnd1	cyclin D1	Cell cycle / proliferation	Cdks and cyclins	3.57537	0.541442	0.441294		0.876927	1.14035	0.846477	1.25939	1.49459	0.86206	0.850743	1.16001	0.804623	0.848833	1.42922	1.17809	3.97279	3.62856	3.10057	3.59957	0.565073	0.543689	0.470918	0.586086	0.533918	0.426774	0.417842	0.386643
TC0700002004.rn.1	Cdk2	cyclin dependent kinase 2	Cell cycle / proliferation	Cdks and cyclins	1.98911	1.49632	1.54054		0.85836	0.966418	1.05177	1.03475	1.0195	0.980877	0.93798	1.16111	0.96815	1.0329	1.18215	0.672891	2.00271	1.8277	2.28042	1.84562	1.68067	1.63125	1.27249	1.40087	1.55488	1.59286	1.4202	1.59423
TC0500000199.rn.1	Ccne2	cyclin E2	Cell cycle / proliferation	Cdks and cyclins	0.739949	0.486379	0.769622		0.761354	0.959175	1.23074	1.04256	0.974963	1.29081	1.02157	0.978882	1.11683	0.834085	1.71305	0.895394	0.744276	0.793995	0.711424	0.7101	0.493012	0.429733	0.50189	0.520881	0.811054	0.665115	0.750911	0.851406
TC1000002385.rn.1	Ccnf	cyclin F	Cell cycle / proliferation	Cdks and cyclins	0.678068	0.427528	0.640712		0.599019	0.79178	1.26298	1.35689	1.12323	0.887656	0.92494	1.08115	0.994286	0.729266	1.00575	1.15349	0.565835	0.701939	0.823403	0.621093	0.486788	0.40798	0.42567	0.389673	0.661383	0.655076	0.617567	0.628823
TC0500004251.rn.1	Ccnl2	cyclin L2	Cell cycle / proliferation	Cdks and cyclins	1.08236	0.803181	0.428943		1.24682	1.03795	0.963437	0.858454	1.04414	0.957727	1.04687	0.759979	0.833898	1.28931	1.0873	0.919709	1.22404	1.29349	0.781173	1.03075	0.928169	0.642121	0.882518	0.759915	0.631041	0.320715	0.361937	0.402079
TC0900002720.rn.1	Cnppd1	cyclin Pas1/PHO80 domain containing 1	Cell cycle / proliferation	Cdks and cyclins	2.69554	2.26963	1.7151		0.911198	1.09746	1.15692	0.788933	1.04064	0.854315	1.23151	0.960949	1.06412	0.939742	1.74181	0.557502	2.91172	2.92353	2.3429	2.60399	2.81014	2.26174	2.14344	1.8632	1.73119	1.73464	1.85641	1.53815
TC2000000542.rn.1	Cdk1	cyclin-dependent kinase 1	Cell cycle / proliferation	Cdks and cyclins	0.683833	0.355877	0.740127		0.796475	0.743095	1.25553	1.5792	1.21959	0.962325	1.01608	0.984174	1.0572	0.88639	1.29534	0.945897	0.536409	0.82087	0.780395	0.59766	0.383325	0.30378	0.316072	0.420331	0.874509	0.716922	0.676001	0.693075
TC1900000473.rn.1	E2f4	"E2F transcription factor 4, p107/p130-binding"	Cell cycle / proliferation	Cell cycle progression	2.07124	1.64081	1.2435		0.977563	1.13747	0.922889	1.02295	0.940802	0.860103	1.06292	1.11248	0.988823	1.0113	1.01347	0.823194	1.45212	2.54185	2.16219	2.12879	1.82636	1.88445	1.51333	1.33912	1.27069	1.41552	1.14019	1.14759
TC1700001002.rn.1	Mcm10	minichromosome maintenance complex component 10	Cell cycle / proliferation	MCM complex/Regulation of replication	0.932483	0.966898	0.532844		0.898752	1.06934	0.935153	1.68225	0.887721	1.49614	1.12648	0.816129	0.912383	0.855263	1.33875	1.09603	1.11039	1.11239	0.781039	0.726115	1.03304	1.25767	0.886999	0.689884	0.450197	0.695975	0.44708	0.538123
TC1300001348.rn.1	Mcm6	minichromosome maintenance complex component 6	Cell cycle / proliferation	MCM complex/Regulation of replication	0.692533	0.432787	0.809938		0.610288	1.07605	0.929327	1.18353	1.05674	1.29387	0.904225	0.946311	1.06411	0.741545	1.15153	0.939757	0.813634	0.730049	0.678421	0.548027	0.433923	0.473945	0.399613	0.423668	0.721796	0.915499	0.787587	0.814868
TC1000000901.rn.1	Aurkb	aurora kinase B	Cell cycle / proliferation	Mitotic spindle / chromosomes, cytokinesis	0.760008	0.488393	0.821011		0.897954	0.81531	1.11364	1.36527	1.17885	0.932302	0.907562	1.07261	1.11307	0.898417	1.2269	0.824174	0.800471	0.750959	0.814206	0.674396	0.4841	0.411038	0.515524	0.542911	0.841657	0.846731	0.751152	0.844504
TC0200002250.rn.1	Cenpe	centromere protein E	Cell cycle / proliferation	Mitotic spindle / chromosomes, cytokinesis	0.683081	0.390623	0.729879		0.659706	0.839817	1.19074	1.58318	1.27707	0.977745	0.845305	1.02276	0.97309	0.770868	1.29269	1.02765	0.626046	0.762367	0.743603	0.600308	0.398361	0.402976	0.377005	0.38415	0.621604	0.800185	0.734322	0.763404
TC1300002185.rn.1	Cenpf	centromere protein F	Cell cycle / proliferation	Mitotic spindle / chromosomes, cytokinesis	0.699998	0.404404	0.794406		0.755151	0.868231	1.15177	1.31242	1.4265	0.94351	0.784301	1.05987	0.986432	0.86772	1.27646	1.01375	0.604041	0.826711	0.793548	0.575691	0.375716	0.383514	0.403939	0.454447	0.733118	0.865013	0.813939	0.765555
TC0700003568.rn.1	Cenpm	centromere protein M	Cell cycle / proliferation	Mitotic spindle / chromosomes, cytokinesis	1.31019	1.68108	2.5769		1.02594	0.952912	0.974714	1.14486	0.938607	1.09088	1.06541	0.848215	1.23585	0.830128	1.20463	0.804073	1.26648	1.21437	1.35681	1.40312	2.14783	1.6373	1.52832	1.41088	1.89091	3.44951	2.40426	2.56293
TC0100003549.rn.1	Kif11	kinesin family member 11	Cell cycle / proliferation	Mitotic spindle / chromosomes, cytokinesis	0.745181	0.381115	0.80172		0.64301	0.857971	1.16554	1.56391	1.11576	1.07648	0.760994	0.928952	0.933517	0.68631	1.3583	1.07122	0.714279	0.739923	0.918539	0.607984	0.414383	0.428296	0.366403	0.315377	0.723765	0.790836	0.90343	0.788848
TC0500003436.rn.1	Kif2c	kinesin family member 2C	Cell cycle / proliferation	Mitotic spindle / chromosomes, cytokinesis	0.688175	0.528661	0.784988		0.745746	0.894031	1.11853	1.23213	1.02762	1.009	0.870841	0.991084	1.02994	0.797382	0.98056	1.01983	0.67916	0.665201	0.709053	0.699286	0.512164	0.543861	0.512081	0.546537	0.800263	0.73453	0.8546	0.75056
TC0300001518.rn.1	Nusap1	nucleolar and spindle associated protein 1	Cell cycle / proliferation	Mitotic spindle / chromosomes, cytokinesis	0.529987	0.286411	0.729975		0.620718	0.796719	1.25515	1.30357	1.24453	0.984147	0.827744	1.01611	1.01024	0.696101	1.42472	0.989861	0.483749	0.570676	0.5826	0.482922	0.256	0.296599	0.301812	0.291231	0.732124	0.745131	0.688554	0.754091
TC0100001863.rn.1	Prc1	protein regulator of cytokinesis 1	Cell cycle / proliferation	Mitotic spindle / chromosomes, cytokinesis	0.629358	0.269295	0.559921		0.698918	0.866514	1.15405	1.66266	1.15533	1.0082	0.819649	0.991864	1.0266	0.676484	1.3389	0.974088	0.557575	0.83092	0.65124	0.477699	0.240971	0.287701	0.264482	0.284028	0.657228	0.543083	0.540156	0.499216
TC0800003431.rn.1	Arpp19	cAMP-regulated phosphoprotein 19	Cell cycle / proliferation		1.58097	1.46309	1.85895		0.581506	1.03659	0.964704	1.11362	1.17203	0.860048	1.04854	0.95371	1.24939	0.800393	1.29223	0.794434	1.24846	1.65308	1.61703	1.80532	1.7166	1.4468	1.48178	1.20717	1.53448	1.97532	2.04074	1.88525
TC0200003382.rn.1	Ect2	epithelial cell transforming 2	Cell cycle / proliferation | Cytoskeleton	Mitotic spindle / chromosomes, cytokinesis | Cell morphology / motility	0.514699	0.173273	0.471038		0.582959	0.789687	1.26633	1.77257	1.38363	0.980334	0.789741	1.02006	0.953315	0.529621	1.27074	1.04897	0.431031	0.547665	0.657082	0.423017	0.15525	0.195501	0.143435	0.198907	0.454659	0.579865	0.42455	0.425079
TC0700003887.rn.1	Racgap1	Rac GTPase-activating protein 1	Cell cycle / proliferation | Differentiation / organogenesis	Mitotic spindle / chromosomes, cytokinesis	0.758183	0.536656	0.833584		0.798177	0.892213	1.12081	1.28529	1.09843	1.02842	0.937818	0.972362	0.994994	0.89487	1.22245	1.00503	0.652571	0.803193	0.943174	0.633793	0.471876	0.577318	0.521897	0.575535	0.829654	0.750016	0.871654	0.883012
TC1800000265.rn.1	Kif20a	kinesin family member 20A	Cell cycle / proliferation | Intracellular transport	Mitotic spindle / chromosomes, cytokinesis | Vesicle transport	0.534209	0.244851	0.605568		0.754673	0.647129	1.32508	1.44248	1.28651	0.956771	0.836968	1.04518	0.990048	0.570767	1.30569	1.01005	0.416689	0.632385	0.623231	0.46453	0.246294	0.260036	0.241007	0.232069	0.547043	0.677945	0.584137	0.613148
TC0100006841.rn.1	Mki67	marker of proliferation Ki-67	Cell cycle / proliferation | Organelle structure and function		0.375597	0.0480016	0.230739		0.516171	0.702335	1.42382	1.77098	1.20954	1.01234	0.69607	0.987812	0.973132	0.392977	1.62854	1.02761	0.325671	0.492165	0.395886	0.288666	0.0513183	0.0459092	0.0464173	0.0483615	0.238263	0.205309	0.241528	0.237856
TC0400001769.rn.1	Cdca3	cell division cycle associated 3	Cell cycle / proliferation | Regulation of proliferation	--- | Checkpoint	0.84561	0.505496	0.804535		0.803512	0.908483	1.10074	1.48594	1.1318	0.951274	0.882158	1.05122	1.01789	0.982422	1.14624	0.842724	0.852551	0.845428	0.970797	0.713664	0.519886	0.541035	0.476039	0.485022	0.874894	0.846873	0.732312	0.764062
TC0800001218.rn.1	Ttk	Ttk protein kinase	Cell cycle / proliferation | Regulation of proliferation	Mitotic spindle / chromosomes, cytokinesis | Checkpoint	0.603004	0.315739	0.716254		0.716185	0.846161	1.18181	1.43234	1.31336	1.01066	0.967739	0.989451	0.981023	0.737073	1.314	1.01934	0.521941	0.640995	0.681946	0.567132	0.330296	0.308246	0.296011	0.328403	0.572261	0.776708	0.813657	0.702389
TC0100002530.rn.1	Plk1	polo-like kinase 1	Cell cycle / proliferation | Regulation of proliferation		0.676074	0.275794	0.631102		0.576374	0.803357	1.26037	1.24478	1.43815	0.922063	0.774586	1.08452	1.01104	0.649204	1.27823	0.989083	0.614218	0.6808	0.770093	0.639185	0.292027	0.272785	0.244875	0.293489	0.626062	0.656958	0.630719	0.610668
TC1400000706.rn.1	Qdpr	quinoid dihydropteridine reductase	Cofactors and Vitamins	Folic Acid Metabolism	0.562348	0.912171	1.51529		0.965088	1.44493	0.964351	1.03617	0.905293	1.0253	1.25587	0.975325	0.9399	1.06394	0.650629	1.07604	0.406449	0.525151	0.491422	0.826371	0.904667	1.00686	0.969487	0.767665	1.07012	1.77662	1.5304	1.68403
TC1000002942.rn.1	Shmt1	serine hydroxymethyltransferase 1 (soluble)	Cofactors and Vitamins	Folic Acid Metabolism	1.28609	1.19094	1.85508		0.962507	0.950009	1.03895	1.10792	1.07131	1.03216	0.862256	0.968843	1.14808	0.995836	1.00418	0.986158	1.19752	1.32967	1.26184	1.35534	1.22226	1.29244	0.921217	1.32784	1.52651	1.95291	1.756	2.18489
TC1500001853.rn.1	Gulo	gulonolactone (L-) oxidase	Cofactors and Vitamins	Vitamin C metabolism	0.837221	0.627211	0.48067		1.0072	1.11178	0.99285	0.992115	0.952278	1.16633	1.00447	0.99555	1.08642	0.920454	1.10194	0.898748	0.808568	0.816886	0.95279	0.770639	0.617833	0.613034	0.753945	0.524034	0.516651	0.446016	0.476051	0.483961
TC1300000193.rn.1	Acmsd	aminocarboxymuconate semialdehyde decarboxylase	Cofactors and Vitamins		1.33337	4.33042	4.14334		1.1406	0.876731	0.664206	3.88095	1.1263	2.11786	0.81966	0.887862	0.614024	2.71785	0.794451	1.25873	0.899826	1.11744	0.873012	2.44321	4.85159	7.42667	2.99708	2.04635	3.09973	5.16338	4.98801	3.32224
TC0600001008.rn.1	Mthfd1	"methylenetetrahydrofolate dehydrogenase (NADP+ dependent) 1, methenyltetrahydrofolate cyclohydrolase, formyltetrahydrofolate synthetase"	Cofactors and Vitamins | Metabolism of nucleotides and nucleosides	Folic Acid Metabolism | Synthesis	0.967917	1.53504	4.48256		1.00486	1.06917	0.995162	0.929159	1.7397	1.03569	0.965536	0.939655	1.05725	0.945848	1.72862	0.942228	0.775646	1.04987	1.27219	0.773963	1.48086	1.84525	1.60008	1.21397	1.98886	4.29098	5.67794	5.97244
TSUnmapped00000053.rn.1	Actg1	"actin, gamma 1"	Cytoskeleton	Cell morphology / motility	1.41695	0.60197	1.7872		0.804477	1.19709	0.846977	1.18067	1.23622	1.06851	0.855541	0.935881	1.25067	0.780984	0.799569	1.31805	1.111	1.59721	1.31812	1.64146	0.535123	0.778055	0.54245	0.552253	1.13337	1.49812	2.07076	2.44654
TC0800001028.rn.1	Anxa2	annexin A2	Cytoskeleton	Cell morphology / motility	0.766497	0.455989	0.807245		0.519878	1.07538	0.929907	1.29077	0.969692	1.0997	1.03125	0.818975	0.990153	0.818401	1.00994	1.14711	0.715817	0.95712	0.798831	0.594218	0.516672	0.451852	0.388395	0.467035	1.08386	0.824622	0.691014	0.629483
TC0300002152.rn.1	Epb41l1	erythrocyte membrane protein band 4.1-like 1	Cytoskeleton	Cell morphology / motility	1.05923	1.37337	1.99377		0.928768	0.977044	1.16049	1.0235	1.12049	1.03776	0.963619	0.953781	1.09057	0.89004	1.069	0.93545	0.920647	1.21238	1.08146	1.02243	1.88171	1.30434	1.20466	1.10275	1.66246	2.02639	2.11512	2.17113
TC1000002592.rn.1	Hmmr	hyaluronan mediated motility receptor (RHAMM)	Cytoskeleton	Cell morphology / motility	0.541467	0.210481	0.522933		0.622982	0.769729	1.29916	1.72598	1.14487	0.963486	0.749337	1.0379	1.00148	0.507604	1.22116	0.998522	0.446183	0.634609	0.61002	0.475057	0.215342	0.24423	0.22482	0.157532	0.534145	0.519987	0.538114	0.499486
TC1700001048.rn.1	Vim	vimentin	Cytoskeleton	Intermediate filament	1.21638	0.41955	0.533081		0.460962	1.20943	0.873359	1.145	1.13008	0.820602	1.0624	0.941268	1.1206	0.725793	1.20656	0.892381	1.24531	1.68964	1.06717	0.863379	0.46567	0.401978	0.288073	0.522479	0.696934	0.508689	0.542767	0.383934
TC2000000108.rn.1	Tubb5	"tubulin, beta 5 class I"	Cytoskeleton	Microtubuli	0.903357	0.485886	0.789948		0.646868	0.859699	1.1632	1.23686	1.28827	0.916274	0.840999	1.09138	1.34105	0.761302	1.31354	0.755571	0.913191	1.07932	1.09075	0.530163	0.595119	0.492338	0.412531	0.443556	1.02415	0.993912	0.514199	0.627531
TC1800000731.rn.1	Tubb6	"tubulin, beta 6 class V"	Cytoskeleton	Microtubuli	0.802476	0.539697	0.924344		0.78866	0.928845	1.07661	1.16695	1.04196	0.959729	0.831929	1.07418	1.03497	0.918704	0.966207	1.09703	0.810395	0.921405	0.758158	0.719944	0.508317	0.501668	0.592958	0.555845	1.11677	0.948603	0.782395	0.849604
TC0300001141.rn.1	Arhgap1	Rho GTPase activating protein 1	Cytoskeleton	Regulation	2.55574	1.73981	1.34784		1.00675	1.25065	0.97128	0.993301	1.00431	0.80725	1.09787	0.995714	1.09635	0.912119	1.11106	0.771639	2.2553	3.18098	2.61332	2.17338	1.94735	1.96177	1.6873	1.36283	1.58433	1.31514	1.306	1.18591
TC0700003624.rn.1	Arhgap8	Rho GTPase activating protein 8	Cytoskeleton	Regulation	1.48745	2.26368	2.14199		0.787255	1.18241	1.18206	0.845984	1.0269	0.930012	1.04224	0.973804	1.35142	0.741276	1.18401	0.844584	1.35862	1.34053	1.29458	1.95609	3.35665	2.08855	1.58144	2.02809	1.7937	2.24413	2.19613	2.33399
TC0900001555.rn.1	Tbcc	tubulin folding cofactor C	Cytoskeleton	Regulation	1.15365	1.20563	1.99096		0.873496	0.879752	1.39487	1.13668	1.34172	1.01856	0.938644	0.981782	0.902533	1.10799	0.799187	1.14192	1.00416	1.09445	1.1426	1.3734	1.34281	1.1648	1.15532	1.1596	1.51478	2.52129	1.79542	2.13233
TC1800001533.rn.1	Ablim3	"actin binding LIM protein family, member 3"	Cytoskeleton		4.97605	2.40465	3.7342		1.12076	0.892249	1.60913	0.863144	0.953818	0.693079	1.47053	1.04842	0.970116	1.0308	3.64885	0.78299	7.54492	4.95205	4.20416	3.20305	3.22443	2.2513	2.25273	1.89014	2.13191	6.46011	3.28591	3.05887
TC0700003151.rn.1	Sntb1	"syntrophin, beta 1"	Cytoskeleton		2.58073	3.54772	25.2796		0.525031	1.53627	0.926927	1.07883	1.2898	0.825988	1.19075	0.839804	1.22466	0.816556	1.58006	0.608672	1.93709	3.04391	1.41248	3.92946	5.86743	2.52341	1.2074	4.59262	14.7968	23.8799	28.8502	33.5917
TC0600003479.rn.1	Syne2	"spectrin repeat containing, nuclear envelope 2"	Cytoskeleton	Cell morphology / motility	0.490843	0.771998	0.69538		0.90845	1.3174	0.770656	1.10078	1.08851	1.31253	0.842294	0.918685	0.93169	0.880941	1.07332	1.13074	0.417135	0.496751	0.479987	0.569499	0.953842	0.74956	0.815879	0.568713	0.766972	0.46121	0.657598	0.89574
TC0600002756.rn.1	Actn1	"actinin, alpha 1"	Cytoskeleton	Constituent	2.05835	1.46954	1.27608		0.881774	1.0422	1.06012	0.959512	1.25613	1.05476	0.77692	0.948082	1.05726	0.818015	1.34674	0.945846	2.67508	1.53155	2.74112	1.28565	1.61296	1.53625	1.54719	1.18176	1.3568	1.31672	0.927628	1.50317
TC1900000739.rn.1	Map1lc3b	microtubule-associated protein 1 light chain 3 beta	Cytoskeleton	Microtubuli	1.91261	1.77531	2.06599		1.08238	0.923893	1.09469	0.775034	1.09458	0.91359	1.66811	0.895615	1.11625	0.895858	1.458	0.682193	1.97846	2.22015	1.80285	1.64899	2.07434	2.01273	1.59696	1.41722	1.76345	2.257	2.24348	2.00002
TC0700003432.rn.1	Myh9	"myosin, heavy chain 9, non-muscle"	Cytoskeleton | Cell cycle / proliferation	Cell morphology / motility | Mitotic spindle / chromosomes, cytokinesis	0.599194	0.53083	0.878848		0.798816	0.892779	1.1201	1.42692	1.1552	1.00859	0.876517	0.991479	1.04596	0.956063	0.922014	1.48761	0.635611	0.66642	0.552897	0.541846	0.617834	0.447211	0.518023	0.540252	0.908223	0.693064	1.00433	0.909778
TC0200002119.rn.1	Bcar3	breast cancer anti-estrogen resistance 3	Cytoskeleton | Cell cycle / proliferation		1.31851	1.17532	1.91107		0.983287	1.00311	1.04701	0.996895	1.45612	0.719316	1.09778	0.910932	1.05102	1.11155	0.95146	0.809277	1.06892	1.60312	1.28713	1.31485	1.03702	1.32591	1.19188	1.14649	1.51194	1.92455	2.05285	2.15494
TC1000003745.rn.1	Krt23	keratin 23 (histone deacetylase inducible)	Cytoskeleton | Differentiation / organogenesis	Intermediate filament | Epithelia-specific	1.14214	1.24324	1.93488		1.1402	0.974493	1.02618	0.839431	0.954058	1.08518	1.00125	0.998754	1.00384	0.934019	1.05211	0.996177	1.29591	1.22456	1.17933	0.868752	1.44055	1.33844	0.954882	1.23906	1.14432	2.90409	2.01298	1.67813
TC0100007387.rn.1	Anxa1	annexin A1	Cytoskeleton | Immunity and defense	Cell morphology / motility | Acute phase response	0.722871	0.474157	0.659292		0.68612	1.07523	0.930033	1.34167	1.02222	0.95283	0.97826	1.05371	0.892856	0.932098	1.07285	1.41382	0.689179	0.891516	0.691921	0.618866	0.449199	0.6226	0.412993	0.411834	0.905835	0.616252	0.618298	0.496782
TC0200002097.rn.1	Cnn3	"calponin 3, acidic"	Cytoskeleton | Muscle contraction	Cell morphology / motility | Smooth muscle	1.17516	1.43161	1.97633		0.823855	1.02131	1.07678	0.979139	0.921375	1.30249	0.896286	1.08534	0.967201	1.04809	1.03391	0.697617	1.02391	1.37297	1.10873	1.19504	1.45228	1.60915	1.23871	1.42632	1.25406	1.90268	2.36658	2.38198
TC1200001340.rn.1	Hspb1	heat shock protein B1	Cytoskeleton | Protein metabolism	Regulation | Folding in the cytosol	1.21325	1.42051	1.80205		1.24155	0.925548	0.886257	1.08044	1.03357	0.967521	0.952764	1.03603	0.954117	1.01997	1.06749	0.980425	1.31697	1.19549	0.99526	1.34528	1.80171	1.38914	1.18697	1.30422	1.27469	2.31791	1.91595	1.69965
TC0100002896.rn.1	Eps8l2	EPS8-like 2	Cytoskeleton | Regulation of proliferation	Regulation | Growth factor pathway	1.64533	1.85291	2.04712		1.04906	0.877865	1.43397	0.953237	1.14564	0.802966	1.15251	0.872872	0.946705	1.0563	1.26024	0.860241	1.57678	1.48634	1.36124	2.15697	2.13511	1.90723	1.78707	1.58221	1.80611	2.15312	2.27613	1.95311
TC1900000531.rn.1	Sntb2	"syntrophin, beta 2"	Cytoskeleton?		1.73099	1.24305	1.54369		0.881143	0.96614	1.03505	1.08271	0.858241	1.05992	0.943469	1.19265	0.862063	1.16001	1.39599	0.792197	1.98965	1.75351	1.89214	1.28865	1.4293	1.35357	0.944748	1.24457	1.95657	1.44223	1.28536	1.49062
TC1700001036.rn.1	Pter	phosphotriesterase related	Differentiation / organogenesis		2.04542	2.51575	4.34682		0.730965	1.0396	0.961906	1.10022	1.2105	0.826105	1.24261	0.76772	0.88415	1.13103	1.246	0.808617	1.71276	1.68113	2.37176	2.41602	3.55748	2.70093	1.25631	2.54826	3.83703	5.09602	4.01585	4.43837
TC0600000006.rn.1	Crim1	cysteine rich transmembrane BMP regulator 1 (chordin like)	Differentiation / organogenesis	Angiogenesis | Nervous system	1.73669	1.03794	1.91219		0.659886	1.08027	1.10493	0.925693	0.948803	0.750907	1.07594	1.05396	1.14064	1.37104	0.876698	0.664196	1.78209	2.72243	1.06747	1.37475	1.40855	1.1524	0.893468	0.697335	1.84514	1.23094	2.22427	2.34842
TC1100002051.rn.1	Popdc2	popeye domain containing 2	Differentiation / organogenesis	Heart-specific	1.23946	0.977863	0.379617		1.16806	0.648932	1.06904	0.935422	1.04351	0.958305	0.892559	1.20012	1.04628	0.955769	1.20995	0.478067	1.0336	1.79047	1.07993	1.05385	1.16568	1.05856	0.766253	0.920958	0.413675	0.330108	0.454044	0.320639
TC0X00000678.rn.1	Tsx	testis specific X-linked gene	Differentiation / organogenesis	Reproduction	0.831854	0.921081	3.76007		0.999755	1.25814	0.876779	1.00024	1.10988	0.738135	1.27325	0.901	1.03791	1.03583	0.861997	0.96541	0.829004	0.918081	0.901214	0.679117	1.1566	0.809381	0.940297	0.77805	4.41804	6.25361	1.83918	2.52945
TC0700003139.rn.1	Tnfrsf11b	"tumor necrosis factor receptor superfamily, member 11b"	Differentiation / organogenesis | Apoptosis	Osteogenesis	1.011	0.561031	0.827863		0.748878	1.05888	0.944391	1.06732	1.33619	0.834625	0.981878	1.01846	1.02017	1.52922	0.980225	0.888766	0.742578	0.967749	1.24817	1.08551	0.578954	0.693201	0.444118	0.527852	1.07823	0.537414	0.650168	1.04564
TC1300000339.rn.1	Csrp1	cysteine and glycine-rich protein 1	Differentiation / organogenesis | Cytoskeleton		0.278408	0.229336	0.277033		0.693858	0.777299	1.28651	1.46954	1.03991	0.953361	0.961622	1.24158	1.30081	0.593612	0.768751	3.48562	0.239212	0.300535	0.25975	0.314136	0.202755	0.213137	0.274581	0.226871	0.356872	0.292738	0.235528	0.222993
TC0600001591.rn.1	Tnfaip2	"tumor necrosis factor, alpha-induced protein 2"	Differentiation / organogenesis | Immunity and defense	Angiogenesis | TNF / cytokine pathway	2.11131	1.61579	3.42699		0.849769	1.17679	0.846619	1.36379	1.12363	0.889972	0.813748	1.48348	1.19991	0.833395	0.621606	2.3449	1.72327	2.26313	2.68021	1.77863	1.2917	1.81297	1.68023	1.67825	4.36695	3.11453	3.28209	2.94438
TC1400000024.rn.1	Csf2ra	"colony stimulating factor 2 receptor, alpha, low-affinity (granulocyte-macrophage)"	Differentiation / organogenesis | Immunity and defense	Haematopoiesis | Innate Immunity	1.80839	1.43912	0.97621		0.888324	1.50102	0.997761	1.00224	1.1129	0.832262	1.04263	0.959111	1.0904	0.917096	1.17699	0.909438	1.82594	1.92481	1.44083	2.04198	1.61242	1.44133	1.1639	1.53883	0.909778	0.983183	1.14052	0.871353
TC1900001287.rn.1	LOC688972	glycophorin A	Differentiation / organogenesis | Intracellular transport	Haematopoiesis | Vesicle transport	1.18548	0.38001	0.490396		0.976582	1.00443	0.995594	1.63079	1.19795	1.0433	0.647051	0.958496	0.846951	0.897151	1.32625	1.11464	2.19387	1.0669	0.668209	0.812932	0.236801	0.51251	0.414933	0.355796	0.45624	0.590859	0.463706	0.450779
TC0400003432.rn.1	Foxp1	forkhead box P1	Differentiation / organogenesis | Regulation of gene expression	General regulation | Corepressor	1.37268	2.00028	1.36337		1.02207	1.54498	0.978406	0.818321	0.998143	1.00186	0.921668	1.04191	1.11213	0.899172	1.45353	0.726256	1.25913	1.71796	1.29468	1.21895	1.88382	2.20891	2.86109	1.0473	1.17025	1.24762	1.73884	1.29679
TC0700003995.rn.1	Nfe2	"nuclear factor, erythroid 2"	Differentiation / organogenesis | Regulation of gene expression	Haematopoiesis | Transcription factor	1.0835	1.08546	2.21664		1.00797	0.992089	0.712268	1.04154	1.01972	0.980664	0.899337	1.08477	1.02577	0.838095	1.01672	0.983552	0.89554	1.23759	1.22041	0.980453	1.15849	1.21649	0.860574	1.1063	1.04648	1.3889	2.52357	3.90759
TC0600002519.rn.1	Foxa1	forkhead box A1	Differentiation / organogenesis | Regulation of gene expression	Liver-specific | Transcription factor	1.46252	1.05905	0.343589		0.948243	1.72641	0.886564	1.05458	0.664467	1.87001	0.808662	1.23661	0.956593	1.04538	1.19633	0.467018	1.32312	1.34704	2.13904	1.04087	0.57705	1.41979	1.47392	0.76545	0.602165	0.28899	0.239361	0.24384
TC0300001929.rn.1	Foxa2	forkhead box A2	Differentiation / organogenesis | Regulation of gene expression	Liver-specific | Transcription factor	1.31796	1.70689	0.69807		0.936187	2.07044	1.02344	0.977093	0.968963	1.03203	0.876833	1.57698	1.21995	1.05072	0.951731	0.381174	1.36643	0.812857	1.48792	1.60461	1.0964	1.82004	1.94821	1.9629	0.708946	0.782533	0.627241	0.673559
TC0800001105.rn.1	Onecut1	one cut homeobox 1	Differentiation / organogenesis | Regulation of gene expression	Liver-specific | Transcription factor	0.372696	0.245229	0.30296		0.0780054	0.884371	1.13075	1.15523	0.207441	1.1455	1.24767	0.872983	0.991496	1.00858	1.62636	0.453617	0.176418	0.0739975	0.791616	0.448752	0.0440588	0.322499	0.240841	0.373518	0.805054	0.159804	0.0846733	0.162308
TC0800000884.rn.1	Anp32a	"acidic (leucine-rich) nuclear phosphoprotein 32 family, member A"	Differentiation / organogenesis | Regulation of gene expression	Nervous system | Chromatin remodeling	0.48054	0.750891	1.19617		0.859255	1.21428	0.904294	1.10583	1.22743	0.988234	1.01191	0.903505	0.992184	0.770634	1.00788	1.42435	0.42815	0.474398	0.427053	0.59256	0.78901	0.85867	0.64039	0.715493	0.990671	1.19329	1.31816	1.28256
TC1800001211.rn.1	Nrep	neuronal regeneration related protein	Differentiation / organogenesis | Regulation of proliferation		0.310976	0.250096	0.113817		0.695102	1.50261	0.820474	1.21881	0.963726	1.03764	0.740288	1.26581	1.15041	0.77359	0.869256	1.48591	0.291398	0.264854	0.387899	0.299751	0.141504	0.188216	0.38347	0.287196	0.19842	0.0979647	0.072736	0.0861467
TC0200004066.rn.1	Efna1	ephrin A1	Differentiation / organogenesis | Signaling cascades	--- | RTK pathway	1.42917	1.34925	1.88085		0.799061	0.808072	1.2679	1.23751	1.03729	0.54446	1.30849	0.964047	1.01881	0.625393	0.981533	1.41466	1.91297	1.2389	0.993255	1.57157	1.54268	1.0112	1.08518	1.75794	1.76995	1.96888	2.00349	1.78107
TC1400000404.rn.1	Kdr	kinase insert domain receptor	Differentiation / organogenesis | Signaling cascades	Angiogenesis | RTK pathway	1.5559	1.01085	1.80221		0.774021	1.34694	0.924511	1.08165	1.00877	0.991301	0.669179	1.15646	0.984089	1.01617	1.56474	0.975099	1.8675	1.64036	1.47262	1.24312	1.18432	0.985534	0.995319	0.878251	1.78078	2.09753	1.94781	1.38273
TC0100007183.rn.1	Vegfb	vascular endothelial growth factor B	Differentiation / organogenesis | Signaling cascades	Angiogenesis | RTK pathway	2.1057	1.58207	2.02329		1.23991	0.943763	1.05959	0.74565	1.21017	0.910236	1.04768	0.95449	0.991978	1.02496	1.00809	0.637524	1.9353	2.48925	2.26286	1.73538	1.92601	1.654	1.19805	1.55021	1.72121	2.00291	1.80754	2.56149
TC0400000279.rn.1	Fzd1	frizzled class receptor 1	Differentiation / organogenesis | Signaling cascades	Organogenesis | Wnt pathway	1.77403	2.15398	1.7217		1.33222	0.621913	1.01324	0.986931	0.765875	1.2457	0.9176	1.0898	0.845625	1.18256	1.26017	0.682495	1.4463	1.3049	2.55054	1.7944	2.62507	2.49331	1.95163	1.54591	1.96	1.26065	1.94412	1.72204
TC0100006132.rn.1	Pold3	"polymerase (DNA-directed), delta 3, accessory subunit"	DNA metabolism	Repair	1.62792	1.82579	1.57408		1.01558	0.976521	0.984658	1.16327	0.86995	1.05147	0.95105	1.05618	0.992324	0.743967	1.175	1.00774	1.38312	1.61073	1.68132	1.83649	1.62818	2.17305	2.13122	1.3707	1.5143	1.66829	1.61707	1.49664
TC1000003239.rn.1	Rpa1	replication protein A1	DNA metabolism	Repair	0.540939	0.572812	0.746962		0.962084	1.11033	0.902348	1.03941	1.02327	1.26338	0.977262	0.898968	0.931396	1.05549	0.94743	1.11406	0.474397	0.578379	0.533393	0.577586	0.616148	0.621309	0.549522	0.504269	0.886696	0.730405	0.613667	0.757079
TC1000003726.rn.1	Top2a	topoisomerase (DNA) II alpha	DNA metabolism	Replication | Repair	0.352626	0.0714316	0.34285		0.534262	0.724098	1.38103	2.17192	1.26539	1.15921	0.706904	0.86266	1.02061	0.410565	1.93404	0.979805	0.296814	0.406126	0.432991	0.274571	0.0764112	0.0758037	0.0672002	0.0663111	0.372464	0.325616	0.353276	0.320045
TC1200000777.rn.1	Cox6a1	"cytochrome c oxidase, subunit VIa, polypeptide 1"	Energy metabolism	Electron transport chain	2.2067	2.42086	1.70669		0.888293	1.31774	1.07289	0.932061	1.01787	0.654936	1.40646	0.982443	1.24785	0.839072	1.19179	0.553229	1.3937	2.60564	2.38766	2.43982	3.11138	2.96817	1.91081	1.69309	1.89616	2.01924	1.44587	1.46551
TC0100004647.rn.1	Ndufa3	"NADH dehydrogenase (ubiquinone) 1 alpha subcomplex, 3"	Energy metabolism	Electron transport chain	2.19747	2.0601	1.26071		0.964074	1.15412	1.03726	0.802526	0.897797	0.952496	1.60283	1.04987	1.47737	0.854751	1.16993	0.652977	1.69696	2.45115	2.14642	2.49535	2.63438	2.09792	1.94532	1.56276	1.45585	1.27663	1.23829	1.07206
TC0700001166.rn.1	Ndufb9	"NADH dehydrogenase (ubiquinone) 1 beta subcomplex, 9"	Energy metabolism	Electron transport chain	1.88734	1.81003	1.45012		0.919046	1.14118	1.08809	0.824495	1.05181	0.783235	1.57392	0.950743	1.21896	0.867638	1.15255	0.483251	1.6227	1.90098	1.94982	2.07585	2.11174	2.08665	1.48052	1.56122	1.41104	1.58496	1.4345	1.37
TC0700002166.rn.1	Ndufs7	NADH dehydrogenase (ubiquinone) Fe-S protein 7	Energy metabolism	Electron transport chain	1.80819	2.02854	1.57873		0.959336	1.04239	1.16221	0.955084	1.10818	0.79186	1.41224	0.902383	1.18594	0.84803	1.1792	0.606367	1.4989	1.9148	1.81767	2.00141	2.24895	2.20263	1.8458	1.81678	1.52318	1.84848	1.59718	1.34607
TC0200004433.rn.1	LOC684509	similar to NADH-ubiquinone oxidoreductase B9 subunit (Complex I-B9) (CI-B9)	Energy metabolism	Electron transport chain	3.06583	3.16255	1.41626		0.752719	1.32852	1.65168	0.723111	1.08011	0.910324	2.05607	0.925829	1.64398	0.83687	1.19493	0.395191	1.645	3.31882	3.8262	3.4733	4.01843	3.89691	2.81461	1.92025	1.53701	1.47791	1.36267	1.28743
TC1300001285.rn.1	LOC680288	similar to NADH-ubiquinone oxidoreductase B9 subunit (Complex I-B9) (CI-B9)	Energy metabolism	Electron transport chain	3.11712	2.50986	1.40118		0.904371	1.69261	1.05002	0.952364	0.892294	1.06105	1.54951	0.942459	1.8675	0.77501	1.29031	0.459878	2.24039	3.26092	2.96907	3.99808	2.7264	3.10063	2.68928	1.52316	1.51289	1.26929	1.32795	1.49459
TC0100001993.rn.1	Me3	"malic enzyme 3, NADP(+)-dependent, mitochondrial"	Energy metabolism	NADPH synthesis	0.561249	0.963274	1.02001		1.19935	0.658515	1.18279	0.84546	0.975275	0.825795	1.02535	1.11551	0.837525	0.903065	1.10734	1.29024	0.4817	0.42765	0.60951	0.726135	1.32944	0.792876	0.75349	0.977293	0.950144	1.12055	1.14259	0.86676
TC1000004401.rn.1	Hba1	"hemoglobin, alpha 1"	Energy metabolism	Oxygen carrier	1.53654	0.883898	0.149837		0.951727	1.04404	1.10677	0.95782	1.15209	0.955743	0.982727	1.01758	1.25721	0.805244	1.22263	0.817908	1.98199	1.71908	1.11089	1.33421	0.783153	1.05758	0.84376	0.851099	0.504206	0.0590842	0.0249336	0.0111224
TC1000004400.rn.1	Hba2	"hemoglobin, alpha 2"	Energy metabolism	Oxygen carrier	1.31844	0.859896	0.139564		0.934095	1.02784	1.0565	0.972914	1.15027	0.959637	0.979243	1.0212	1.22843	0.821046	1.21796	0.794931	1.4932	1.43351	1.08058	1.26647	0.763033	1.00771	0.84552	0.823321	0.478625	0.0537688	0.018165	0.00769714
TCUn_AABR07024041v100000002.rn.1	Hbb-b1	"hemoglobin, beta adult major chain"	Energy metabolism	Oxygen carrier	1.24527	0.231518	0.0571363		0.937161	0.951736	1.48926	1.05071	1.21232	0.922959	0.593956	1.08347	1.15573	1.00617	0.877115	0.993872	2.29368	1.19482	0.451863	1.04072	0.138302	0.405548	0.251571	0.130653	0.160304	0.0344981	0.0199235	0.0138198
TC0100006234.rn.1	Hbb	"hemoglobin, beta"	Energy metabolism	Oxygen carrier	0.985983	0.40026	0.167615		0.897147	0.849531	1.11464	1.13392	1.07616	1.06283	0.640241	0.940883	1.12232	0.788538	0.891962	1.12112	1.74351	0.888703	0.456943	0.854774	0.278987	0.481394	0.459191	0.381468	0.256071	0.156152	0.048413	0.209826
TCUn_AABR07024041v100000001.rn.1	LOC689064	beta-globin	Energy metabolism	Oxygen carrier	1.08788	0.208414	0.0627085		0.89061	0.865901	1.31085	1.12283	1.17707	0.934212	0.538191	1.07042	1.24466	0.816281	0.972109	1.02869	2.05857	1.11593	0.390216	0.786784	0.124973	0.352897	0.230503	0.125281	0.153188	0.0547725	0.0227483	0.0201253
TC0100002238.rn.1	LOC100910765	hemoglobin subunit beta-2-like	Energy metabolism	Oxygen carrier	1.0772	0.355973	0.103771		0.870065	0.983162	1.33453	1.01713	1.2496	1.05418	0.665146	0.948609	1.2262	0.955494	0.922149	1.04658	1.72494	1.04966	0.516601	1.0176	0.26019	0.494444	0.414148	0.25511	0.228301	0.0817538	0.0457476	0.0592817
TC0300000617.rn.1	Gpd2	"glycerol-3-phosphate dehydrogenase 2, mitochondrial"	Energy metabolism		2.04809	1.20623	0.825378		0.644512	0.957701	1.12918	1.04417	1.18268	0.660356	1.54062	0.845534	0.753802	0.687881	1.32661	1.34192	1.99326	1.61268	2.16084	2.42557	1.34012	1.06652	1.56037	0.857895	1.07433	0.793495	0.858057	0.575628
TC0100002142.rn.1	Ucp2	"uncoupling protein 2 (mitochondrial, proton carrier)"	Energy metabolism		2.0553	0.907315	0.573033		0.69304	1.25922	1.12018	0.892716	1.30415	0.861577	1.08365	0.922805	1.09156	0.754515	1.51063	0.916124	2.74604	2.17688	1.56376	1.73453	1.06177	0.820669	0.652122	1.0947	0.617577	0.682487	0.631885	0.360185
TC0100001048.rn.1	Ethe1	ethylmalonic encephalopathy 1	Energy metabolism		0.267688	1.31368	1.22245		1.03446	1.03299	0.708773	0.968064	1.00786	0.972282	1.36583	0.992201	1.42543	1.66712	0.660031	0.701546	0.127897	0.281935	0.284584	0.376336	1.37874	1.50412	1.43863	0.933252	1.66054	1.49186	1.09778	0.639603
TC1700002393.rn.1	Higd2a	"HIG1 hypoxia inducible domain family, member 2A"	Energy metabolism ?	Electron transport chain ?	2.56379	2.14067	1.54955		0.828329	1.44659	1.0906	0.916926	0.974715	0.812326	1.05931	1.02594	1.44347	0.940734	1.063	0.642237	2.60091	2.80527	2.22805	2.62092	2.74262	1.94464	1.8489	2.02652	1.92356	1.50063	1.58086	1.19314
TC1200000080.rn.1	Higd2al1	"HIG1 hypoxia inducible domain family, member 2A-like 1"	Energy metabolism ?	Electron transport chain ?	1.9436	1.9956	1.76689		0.861065	1.17051	1.16135	0.846296	1.22249	0.80801	1.35497	0.818002	1.40029	0.92836	1.07717	0.660312	1.92595	1.83038	1.87808	2.14	2.63514	2.36008	1.38725	1.59992	2.12851	1.71001	1.72742	1.50161
TC0200000066.rn.1	Arrdc3	arrestin domain containing 3	Energy metabolism?		0.648695	0.391113	1.19429		0.439264	1.12309	1.01441	0.985793	0.980031	0.450416	1.02038	1.39856	1.38801	1.05158	0.701787	0.950946	0.514909	0.29134	0.285233	1.5033	0.306705	0.268645	0.540867	0.448234	0.397272	2.81629	1.12084	0.442734
TC1400001514.rn.1	Afm	afamin	Extracellular transport	Plasma protein	0.991731	0.657103	0.303756		0.914352	0.938735	1.06526	1.07205	0.950062	1.05256	0.882886	1.18749	1.00291	0.860648	0.997097	1.00546	0.976058	1.12904	1.04318	0.818652	0.631412	0.757223	0.72551	0.514266	0.507379	0.287833	0.227352	0.192458
TC0500003305.rn.1	Dio1	"deiodinase, iodothyronine, type I"	Hormonal signaling	Growth / differentiation	0.943331	0.66643	0.434714		0.984516	1.01573	1.42194	0.98433	1.04233	0.743366	0.95939	1.1495	1.01344	0.682893	1.61346	0.986734	0.740749	1.28146	1.07722	0.673894	0.644119	0.690194	0.777126	0.554283	0.705073	0.409484	0.367114	0.257184
TC0X00002242.rn.1	Serpina7	"serpin peptidase inhibitor, clade A (alpha-1 antiproteinase, antitrypsin), member 7"	Hormonal signaling	Growth / differentiation	3.93918	10.5743	48.7152		0.732248	1.36566	0.706683	1.93419	1.05993	0.943456	1.34391	0.689083	2.14919	0.939535	0.844763	1.06436	2.78407	3.82303	5.55998	3.58965	8.02699	10.2244	17.2851	6.76079	16.145	74.9488	57.557	46.21
TC0700002920.rn.1	Inhbc	inhibin beta C	Hormonal signaling	Growth / differentiation	1.47258	0.5796	0.257822		0.770395	1.00413	0.995886	1.11223	0.968698	0.967576	1.03231	1.32287	1.33495	0.924494	1.08167	0.895048	1.4162	1.91986	1.71257	0.841677	0.469959	0.606949	0.596225	0.645267	0.623224	0.158222	0.11427	0.13557
TC0800001320.rn.1	Paqr9	progestin and adipoQ receptor family member IX	Hormonal signaling	Growth / differentiation	0.417745	0.133874	0.0671662		1.00369	0.945574	0.996325	1.00812	1.14557	0.845099	0.876172	1.14133	0.98181	0.67391	1.01853	1.55303	0.409301	0.461176	0.477811	0.322691	0.0832634	0.12656	0.182664	0.143011	0.16664	0.0282027	0.037195	0.036627
TC1400002245.rn.1	Ddc	dopa decarboxylase (aromatic L-amino acid decarboxylase)	Hormonal signaling	Metabolism regulation	0.175048	0.536917	0.717503		0.873849	0.863679	1.14436	1.16917	1.04989	1.12686	0.901825	0.952477	1.13414	0.700873	0.924824	1.08129	0.129861	0.194679	0.187243	0.188408	0.396664	0.65862	0.524466	0.567917	0.806697	0.846193	0.582688	0.634435
TC0500001077.rn.1	Lepr	leptin receptor	Hormonal signaling	Metabolism regulation	2.44461	2.85192	2.44516		0.853571	0.983719	1.01655	1.04668	0.924848	0.936883	1.28764	1.06737	0.919529	0.583939	1.46437	1.08751	2.6619	3.3174	2.10798	1.69117	2.96435	2.64338	3.80948	1.9905	2.49966	2.43302	2.48918	2.35879
TC1600001011.rn.1	Irs2	insulin receptor substrate 2	Hormonal signaling	Insulin pathway	2.84965	1.3336	0.950327		0.965263	2.02167	1.03599	0.579809	0.945536	1.0576	1.32668	0.659954	0.90601	1.10374	1.25805	0.266912	3.72282	1.95597	2.83061	2.88921	1.17198	2.09967	0.946943	1.11581	0.425164	1.33379	1.10554	0.936818
TC0700002874.rn.1	Avpr1a	arginine vasopressin receptor 1A	Hormonal signaling | Carbohydrate metabolism	Electrolyte metabolism regulation | Glycogenolysis	0.939249	0.709606	0.319943		1.08756	1.26497	0.843893	0.919487	1.266	0.794911	1.258	0.786024	1.2336	0.810638	1.54934	0.504658	0.453897	1.59815	0.857915	0.847038	1.07126	0.67584	0.668946	0.422382	0.465871	0.295601	0.317426	0.200875
TC1100001574.rn.1	Ccdc80	coiled-coil domain containing 80	Hormonal signaling | Differentiation / organogenesis		1.29911	0.717912	0.426006		0.734201	1.10107	1.01956	0.980814	1.02435	1.01583	0.954496	0.984419	1.23092	0.68918	1.10513	0.904867	1.13515	1.38492	1.63627	1.04009	0.63291	0.678254	0.663063	0.897422	0.807884	0.367276	0.272311	0.256555
TC0900002266.rn.1	Ptprn	"protein tyrosine phosphatase, receptor type, N"	Hormonal signaling | Intracellular transport	Insulin / Glucagon pathway | Vesicle Transport	0.489937	0.868911	0.868689		1.08206	0.962143	0.966484	1.03468	1.12789	1.00431	0.783754	0.995704	0.972278	0.906347	1.06696	1.02851	0.46659	0.475004	0.443118	0.575038	0.880303	0.832866	0.977481	0.784995	0.892253	0.927756	0.867541	0.787207
TC0400000004.rn.1	Insig1	insulin induced gene 1	Hormonal signaling | Lipid metabolism	Insulin / Glucagon pathway | Regulation	0.209387	0.262972	0.993836		1.43011	1.07913	0.926668	0.825444	1.34943	0.942897	1.06056	0.503534	1.14424	1.62559	0.873942	0.483354	0.109724	0.300905	0.163798	0.26312	0.49475	0.275725	0.102489	0.178926	0.442474	0.453375	1.08392	1.99558
TC1300001277.rn.1	Insig2	insulin induced gene 2	Hormonal signaling | Lipid metabolism	Insulin / Glucagon pathway | Regulation	1.36145	1.36847	0.458605		1.03638	1.09602	0.710791	0.964893	1.11548	0.919501	1.08755	0.87893	0.874717	1.4422	1.14323	0.823963	1.33799	1.19557	1.24869	1.66354	1.75355	1.22273	1.81099	0.686634	0.816587	0.368835	0.475125	0.173875
TC0400003642.rn.1	Adipor2	adiponectin receptor 2	Hormonal signaling | Lipid metabolism	Metabolism regulation | Fatty acid oxidation	0.531939	0.576733	0.692315		0.817904	0.976192	1.02439	1.16761	1.01931	1.00454	0.995479	0.952236	1.00931	0.990776	0.827148	1.26849	0.42279	0.584006	0.520633	0.600328	0.638586	0.587022	0.583564	0.497761	0.69102	0.71445	0.620797	0.742991
TC0100000418.rn.1	Esr1	estrogen receptor 1	Hormonal signaling | Regulation of gene expression	Growth / differentiation | Transcription factor	0.52627	0.19756	0.178073		1.13623	0.818194	1.56594	0.880107	1.09935	0.909628	0.682785	1.33721	1.26048	0.515002	1.5424	0.793347	0.491823	0.829576	0.370217	0.413462	0.127937	0.164785	0.201753	0.295765	0.356352	0.156562	0.101255	0.0981219
TC0300005049.rn.1	Gmeb2	glucocorticoid modulatory element binding protein 2	Hormonal signaling | Regulation of gene expression	Metabolism regulation | Transcription factor	1.87083	1.33988	0.88588		0.97148	1.28569	1.02936	0.968425	0.744472	0.995176	1.00485	1.06818	1.08883	0.918418	1.40517	0.515659	1.51016	1.91764	2.0271	2.02844	1.2596	1.47216	1.48401	1.14376	1.237	0.753493	0.856063	0.696964
TC1700001906.rn.1	Inhba	inhibin beta-A	Hormonal signaling | Regulation of proliferation	Growth / differentiation	0.377777	0.270979	0.156942		0.976751	1.12938	0.880617	1.0238	0.698211	1.36941	0.730241	1.51299	0.910679	1.09808	0.90711	1.78763	0.198726	0.447238	0.408918	0.456226	0.265641	0.271396	0.408377	0.138504	0.261034	0.0984684	0.159987	0.108279
TC1600001759.rn.1	Ppp1r3b	"protein phosphatase 1, regulatory subunit 3B"	Hormonal signaling | Signaling cascades	Insulin / Glucagon pathway	0.26687	0.456101	0.37343		1.00339	1.18957	0.88346	0.996624	1.00988	1.30751	0.774224	0.990215	1.21654	0.787827	0.822002	1.39983	0.046591	0.644794	0.216693	0.159401	0.657834	0.423803	0.552345	0.190421	0.657327	0.267439	0.242443	0.326513
TC2000001039.rn.1	Flot1	flotillin 1	Hormonal signaling | Signaling cascades	Insulin / Glucagon pathway	1.50843	1.38836	2.12134		0.965541	1.03569	1.36076	0.888812	0.918998	0.834228	1.08814	1.09117	1.20661	0.808886	1.10073	0.908492	1.28864	1.66394	1.61023	1.47089	1.48771	1.50161	1.11195	1.45216	1.82858	2.22813	2.30568	2.12298
TC0800000565.rn.1	Hyou1	hypoxia up-regulated 1	Hypoxia | Protein metabolism	--- | Folding in the ER	0.435265	0.403168	0.505286		0.935114	0.734055	1.06939	1.19667	0.993849	1.00619	0.545071	1.19045	1.11259	0.872402	0.8988	1.45148	0.586475	0.536434	0.354752	0.263399	0.314661	0.358746	0.493367	0.445896	0.521376	0.634741	0.34653	0.518497
TC1000000923.rn.1	Sat2	spermidine/spermine N1-acetyltransferase family member 2	Hypoxia | Protein metabolism	HIF pathway | Degradation	2.33027	2.79768	4.50735		0.927274	0.951797	1.18886	1.05064	1.02879	0.913698	1.06215	0.972019	1.10422	0.874417	1.07422	0.930906	2.28155	2.04273	2.57229	2.4245	3.11032	3.75558	2.20553	2.11928	2.82859	6.05593	4.43542	4.70946
TC0100001161.rn.1	Zfp36	zinc finger protein 36	Immediate early response		1.65836	1.27786	2.33321		1.5444	1.31117	0.762675	0.414101	1.07354	0.9315	2.66034	0.528637	1.4524	0.688515	1.78968	0.344343	0.694564	2.52155	2.29793	1.11938	1.71907	1.40715	0.954968	1.03026	2.30534	1.67105	3.46079	1.89566
TC0200004857.rn.1	Cyr61	"cysteine-rich, angiogenic inducer, 61"	Immediate early response | Cell adhesion / migration		1.64779	1.50078	3.61604		0.581851	1.74068	1.38308	0.723022	0.714579	1.24498	0.903029	1.10738	0.736034	1.3096	1.66246	0.76359	1.78961	2.34885	1.29242	1.16027	1.7716	1.57455	1.04513	1.61185	3.12413	3.96193	3.17668	4.2014
TC0700001627.rn.1	Pim3	pim-3 oncogene	Immediate early response | Differentiation / organogenesis	--- | Nervous system	1.50042	1.71777	2.01327		1.2038	0.856607	1.07243	0.93246	1.08448	0.7829	1.44234	0.922104	0.867782	1.15236	1.44694	0.797433	1.0158	1.95131	2.03853	0.99603	2.48982	1.43221	1.03312	1.91594	2.66318	1.77604	1.88361	1.73025
TC1800000272.rn.1	Egr1	early growth response 1	Immediate early response | Regulation of proliferation	--- | Transcription factor	0.601723	0.197269	0.510713		1.60547	3.5063	0.622871	0.322257	1.07345	0.583439	4.23227	0.931575	13.0296	0.661537	1.51163	0.184905	0.868302	0.430775	0.370513	0.737302	0.425271	0.143087	0.155962	0.0647564	0.409833	0.293032	0.430072	0.909915
TC0500003159.rn.1	Jun	jun proto-oncogene	Immediate early response | Signaling cascades	--- | Stress kinase pathway	3.18891	2.46985	1.68641		0.781638	1.96557	0.746236	1.27936	0.825493	1.2114	0.691374	1.8103	0.924641	1.15118	1.0815	0.337125	0.917407	3.64244	6.23964	1.95616	1.36596	3.33862	2.40827	2.76656	3.84354	0.636411	1.1919	1.07379
TC1000001249.rn.1	Slfn3	schlafen 3	Immunity and defense		1.18104	0.730669	0.249321		0.642838	2.66608	0.961349	1.0402	1.27473	0.43138	0.860486	1.16213	0.609164	0.780833	1.59064	1.28068	2.38534	0.959762	0.479181	0.899878	0.716373	0.520304	0.531703	1.1543	0.252003	0.180219	0.306482	0.258579
TC0500000778.rn.1	Orm1	orosomucoid 1	Immunity and defense	Acute phase response	0.523552	0.831903	1.22709		1.0099	1.29657	0.958782	0.990198	0.980625	1.01976	1.21712	0.924882	0.898842	1.40279	1.02328	0.977254	0.537346	0.559689	0.616906	0.380269	0.850192	0.913219	1.01453	0.549672	1.4303	1.5137	1.0589	0.905442
TC1300000652.rn.1	F5	"coagulation factor V (proaccelerin, labile factor)"	Immunity and defense	Acute phase response | Blood coagulation	1.9646	1.27679	1.14799		0.875627	0.95757	1.04431	1.05355	0.927182	1.09047	0.919227	1.07854	0.798788	1.2519	1.41858	0.726679	2.07118	2.19672	1.9887	1.60178	1.49537	1.22429	1.37477	1.01274	1.08527	0.920304	1.23512	1.35125
TC0300002191.rn.1	Lbp	lipopolysaccharide binding protein	Immunity and defense	Acute phase response | Innate immunity	6.66512	9.20425	5.28482		1.03303	1.61141	0.96803	0.573243	0.829534	0.709173	2.51977	1.2055	0.98827	1.01187	0.768218	1.05411	6.27123	9.83032	6.32074	4.23819	8.7587	9.52967	10.595	7.93361	2.83387	4.93715	6.75648	6.61178
TC0400003684.rn.1	Klrg1	"killer cell lectin-like receptor subfamily G, member 1"	Immunity and defense	Adaptive immunity	0.67319	0.552726	0.768528		0.845469	0.898468	1.11301	1.14919	0.979666	1.04579	1.02076	0.862333	1.45507	0.837316	1.11028	0.900675	0.541745	0.769681	0.656298	0.725037	0.458282	0.631786	0.485837	0.635001	1.11899	0.84501	0.527274	0.582836
TC0400003743.rn.1	Cd4	Cd4 molecule	Immunity and defense	Adaptive immunity	2.18049	1.39894	0.721058		0.826379	1.44659	0.964291	1.03703	1.19845	0.777978	0.834408	1.321	0.90294	0.906425	1.49475	1.10324	2.5733	2.58197	1.80037	1.76634	1.88901	1.42914	1.16941	1.10822	0.657324	0.808491	0.926433	0.491981
TC1400001566.rn.1	Ly6c	Ly6-C antigen	Immunity and defense	Adaptive immunity | Cell adhesion molecule	1.15606	1.44057	0.597005		0.878693	1.19176	0.850278	1.13805	1.77232	0.939681	0.938984	1.06419	1.05349	0.949226	1.43871	0.931652	1.59006	0.866192	1.04654	1.12143	1.06618	1.07218	2.27177	1.35214	0.774577	0.514196	0.58313	0.516118
TC1800000616.rn.1	Cd74	"Cd74 molecule, major histocompatibility complex, class II invariant chain"	Immunity and defense	Antigen presentation	2.00714	1.25314	0.590725		0.573194	1.54647	1.07546	0.929835	1.31056	0.959695	1.042	0.929295	1.09857	0.814317	1.09622	0.912221	2.80403	2.07026	1.20116	1.9531	0.959189	1.21554	0.795572	2.04225	0.528669	0.75177	0.723713	0.358749
TC2000000088.rn.1	RT1-S3	"RT1 class Ib, locus S3"	Immunity and defense	Antigen presentation	1.04294	0.728198	0.398451		0.799112	1.66423	0.9809	1.01947	0.969497	0.758158	1.07578	1.03146	1.02256	0.802918	1.51748	0.977934	1.32221	0.786286	0.863007	1.20028	0.766847	0.586587	0.669619	0.88974	0.456713	0.327075	0.462485	0.34753
TC2000001064.rn.1	RT1-Ba	"RT1 class II, locus Ba"	Immunity and defense	Antigen presentation	1.83521	1.19965	0.811742		0.802009	1.33225	1.0438	0.958034	1.08477	0.991985	1.00808	0.788291	1.39249	0.874377	1.14367	0.576536	2.20487	1.85472	1.38652	1.89472	1.16947	1.10059	0.973918	1.55462	0.768261	0.903671	0.8753	0.699737
TC0200003998.rn.1	Cd1d1	CD1d1 molecule	Immunity and defense	Antigen presentation	0.518031	0.794805	0.506476		1.07552	1.08423	0.929784	0.90702	1.06081	0.901388	1.10337	0.942674	1.43453	0.94148	1.06216	0.730842	0.350811	0.514178	0.634412	0.572722	1.01343	0.762336	0.750934	0.65252	0.694049	0.486559	0.438088	0.407207
TC1300000681.rn.1	Gpa33	glycoprotein A33 (transmembrane)	Immunity and defense	Antigen presentation	1.07068	1.38035	1.80655		1.3756	0.755401	1.15454	0.866143	1.06767	1.02732	0.973404	0.828993	0.980567	0.892122	1.01982	1.54991	0.753664	0.851815	1.48128	1.19597	0.82885	1.46613	1.34047	1.88597	1.43538	2.08641	2.09358	1.61085
TC0100006724.rn.1	Vkorc1	"vitamin K epoxide reductase complex, subunit 1"	Immunity and defense	Blood coagulation	0.484896	0.555183	0.775048		1.00208	0.997928	1.14763	0.71009	1.04908	0.627317	1.10679	0.953215	1.07058	0.934074	1.26909	0.858503	0.449695	0.535686	0.479728	0.474474	0.622501	0.621851	0.560307	0.416074	0.806902	0.910144	0.690743	0.692401
TC1200000390.rn.1	Serpine1	"serpin peptidase inhibitor, clade E (nexin, plasminogen activator inhibitor type 1), member 1"	Immunity and defense	Blood coagulation | Acute phase response	0.776837	0.500032	0.919841		0.812365	1.58328	0.998982	1.00102	0.822074	1.07464	1.27769	0.930544	1.36642	0.933769	0.991454	1.00862	0.715922	0.74192	0.77285	0.876657	0.602886	0.516263	0.428927	0.452053	0.893828	0.895316	0.915151	0.975069
TC0500003867.rn.1	C1qb	"complement component 1, q subcomponent, B chain"	Immunity and defense	Complement system	2.33903	1.12208	0.695778		0.742853	1.63397	0.900226	1.11083	1.17228	0.504968	1.00508	0.99495	1.14041	0.757158	1.49318	0.876878	2.39172	3.19662	1.88567	1.8821	1.48272	1.08184	0.747883	1.17586	0.708635	0.939164	0.686603	0.448709
TC0400003701.rn.1	C3ar1	complement component 3a receptor 1	Immunity and defense	Complement system	2.12676	1.1947	0.986999		0.987399	1.51699	0.933238	1.01276	1.14867	0.87057	0.809785	1.26136	1.12003	0.687788	1.22898	0.892836	3.02569	2.24169	1.79445	1.44521	1.46549	1.07118	0.929787	1.31233	0.813019	1.31269	1.04357	0.778713
TC0200000488.rn.1	C6	complement component 6	Immunity and defense	Complement system	0.584783	0.39847	0.167251		0.989567	1.01054	0.936868	1.35443	0.978482	0.832297	1.02199	1.11742	0.986322	0.523229	1.01387	1.25543	0.692518	0.670129	0.574495	0.401991	0.284492	0.322988	0.393076	0.593324	0.131626	0.184844	0.178015	0.174518
TC1600000220.rn.1	Mbl1	mannose-binding lectin (protein A) 1	Immunity and defense	Complement system	0.489129	0.717144	0.633584		1.05901	0.894039	1.13014	0.94428	0.969192	0.903668	1.10679	1.03179	0.997743	0.757364	1.00226	1.07645	0.441369	0.447891	0.58434	0.482915	0.722998	0.784076	0.732075	0.629426	0.829148	0.621436	0.522361	0.56139
TC1900001629.rn.1	Cyba	"cytochrome b-245, alpha polypeptide"	Immunity and defense	Innate immunity	2.27534	1.22362	0.832797		0.86088	1.87347	1.01774	0.982572	1.16031	0.533148	0.90187	1.10881	1.11494	0.830812	1.56068	0.896906	2.42088	2.58151	2.08922	2.00974	1.35311	0.966252	1.09171	1.48341	0.91543	0.945997	0.828277	0.641483
TC0900001581.rn.1	Yipf3	"Yip1 domain family, member 3"	Immunity and defense	Innate immunity	1.7715	1.32269	1.06923		0.964087	1.03725	1.16472	0.905172	0.917452	0.829594	1.20155	1.08998	1.35959	0.807272	1.0968	0.911746	1.4377	2.02947	1.75147	1.86736	1.41398	1.30104	1.19793	1.37781	1.02819	1.22308	0.988244	1.03741
TC1000003088.rn.1	Cd68	Cd68 molecule	Immunity and defense	Innate immunity	2.59276	1.73304	0.870467		0.772641	2.32736	1.09171	0.915996	1.21869	0.550463	1.00516	0.994865	1.11065	0.875745	1.5331	0.900377	2.80176	2.88264	2.29273	2.39389	2.24063	1.94953	1.08301	1.65899	0.777882	1.20485	0.936447	0.562689
TC1800001272.rn.1	Cd14	CD14 molecule	Immunity and defense	Innate immunity | Acute phase response	1.58323	3.60385	1.46046		0.897602	1.68025	1.08656	0.920338	1.1427	0.87512	1.49595	0.723036	1.02975	1.0076	0.99246	0.456743	1.86521	1.80851	1.32369	1.33551	4.54387	3.84004	3.22714	2.80437	1.42145	1.50106	1.29025	1.62907
TC1700001617.rn.1	Ly86	lymphocyte antigen 86	Immunity and defense	Innate immunity | Adaptive immunity	1.55463	0.888312	0.524542		0.853712	1.76059	0.891044	1.12228	1.23031	0.628863	0.900434	1.11058	0.970969	0.739129	1.07833	1.0299	1.74145	1.6259	1.53151	1.31966	0.858339	0.97692	0.720563	0.997426	0.559667	0.547687	0.561196	0.42962
TC0900000535.rn.1	Il1r1	"interleukin 1 receptor, type I"	Immunity and defense	Innate immunity | TNF / cytokine pathway	4.26224	3.51861	3.2195		1.03507	1.63313	0.683294	0.966118	0.86268	1.72067	0.892349	1.12064	0.991187	1.05651	1.00889	0.62353	6.71746	2.85725	5.26917	2.20509	1.89794	3.95591	1.96648	6.25412	2.49297	3.0059	4.18525	3.19388
TC1000003091.rn.1	Tnfsf13	"tumor necrosis factor (ligand) superfamily, member 13"	Immunity and defense	TNF / cytokine pathway	0.504197	0.599859	0.392954		0.755789	1.03927	1.44157	0.962218	0.968251	1.11887	0.956	1.03279	1.00926	0.768993	1.04448	0.990821	0.54172	0.583445	0.484575	0.407046	0.60128	0.672649	0.800692	0.324813	0.539926	0.385478	0.325301	0.321111
TC0200004444.rn.1	Csf1	colony stimulating factor 1 (macrophage)	Immunity and defense	TNF / cytokine pathway	1.99844	1.60746	1.82564		0.745791	1.38604	0.909201	1.09987	0.980299	1.0201	0.843589	1.32258	1.02045	0.767008	1.21715	0.979964	2.71547	1.58895	2.40832	1.281	0.872076	1.84281	1.31634	2.39863	3.21008	1.30274	1.81647	0.973257
TC0800003652.rn.1	Il18	interleukin 18	Immunity and defense	TNF / cytokine pathway	0.980293	1.16575	0.590847		0.98893	1.41011	0.689427	1.01119	1.04428	0.947516	1.25549	0.957599	0.984349	1.0159	1.18386	0.9173	0.911031	1.22924	1.05121	0.729695	1.65546	1.07452	0.80233	1.13068	0.877512	0.405212	0.58791	0.492754
TC1000003816.rn.1	Stat3	signal transducer and activator of transcription 3 (acute-phase response factor)	Immunity and defense	TNF / cytokine pathway	3.1826	1.80703	1.81711		1.0053	0.979116	1.13273	0.994727	0.895511	0.721706	1.11668	1.46428	1.06075	0.942729	1.22568	0.715321	4.08637	2.95443	3.708	1.98161	1.03668	1.95368	1.5313	2.70648	2.31844	1.66566	1.88467	1.39966
TC1000002783.rn.1	Leap2	liver-expressed antimicrobial peptide 2	Immunity and defense		0.229813	0.440907	0.891085		0.886541	0.962122	1.03937	1.5228	0.889559	1.17014	1.12415	0.802658	1.09459	0.913586	0.625614	1.71252	0.106485	0.294896	0.243264	0.274606	0.343366	0.551879	0.444316	0.424066	1.3126	1.00942	0.700688	0.54163
TC0700001841.rn.1	Mettl7a	methyltransferase like 7A	Immunity and defense		2.27002	2.32971	2.02513		1.00002	0.994098	0.999978	1.11154	0.787653	1.06505	1.03743	0.963919	0.909872	1.1705	1.09906	0.617732	2.37051	2.32523	2.6498	1.73456	3.11786	2.49282	2.16779	1.54037	1.44227	2.13172	2.23491	2.29164
TC0300004714.rn.1	Serinc3	serine incorporator 3	Immunity and defense		1.8377	1.14275	1.06958		0.97404	1.2709	1.02665	0.943368	0.961084	0.999677	1.09886	1.00032	1.02877	0.972039	1.24879	0.773776	1.76491	1.8474	2.04729	1.6912	1.3175	1.15342	1.01181	1.08829	1.12958	1.0472	1.04573	1.0558
TC1400000253.rn.1	Cxcl9	chemokine (C-X-C motif) ligand 9	Immunity and defense	TNF / cytokine pathway	1.21177	0.497479	0.244436		0.422679	2.57524	1.14563	0.872882	1.29994	0.741451	1.21347	0.824085	0.977527	0.948888	1.02638	1.02299	0.709786	2.02144	0.881313	1.23453	0.622684	0.487655	0.389048	0.490526	0.31004	0.211272	0.220822	0.235611
TC0200004974.rn.1	Cd5l	Cd5 molecule-like	Immunity and defense Lipid metabolism	Adaptive immunity | Lipolysis	1.81921	1.17519	0.494373		0.771159	2.38124	0.920844	1.08596	1.33805	0.761091	1.08064	0.925375	1.21609	0.67948	0.822308	1.23629	2.25079	2.06862	1.12776	1.82967	1.3378	0.694111	1.23037	1.43848	0.594802	0.387278	0.559805	0.435608
TC1700001667.rn.1	Serpinb9	"serpin peptidase inhibitor, clade B (ovalbumin), member 9"	Immunity and defense | Apoptosis	--- | Antiapoptotic	0.993012	0.544873	0.505685		0.6785	1.27029	0.929825	1.07547	1.02171	1.02053	0.851779	0.979883	0.790326	0.979371	1.02106	1.11907	1.35452	0.992268	0.886401	0.738859	0.536963	0.49854	0.573615	0.570375	0.554358	0.453739	0.497953	0.516692
TC0400001798.rn.1	Tnfrsf1a	"tumor necrosis factor receptor superfamily, member 1a"	Immunity and defense | Apoptosis	TNF / cytokine pathway | Proapoptotic	2.39843	1.57742	1.61472		0.924339	1.01746	0.982842	1.03603	0.995428	0.6862	1.00459	1.08738	1.16415	0.956814	1.04514	0.852296	2.10626	2.50394	2.86169	2.12185	1.55581	1.66758	1.277	1.80929	2.05568	1.59715	1.46474	1.34131
TC1000001226.rn.1	Ccl2	chemokine (C-C motif) ligand 2	Immunity and defense | Cell adhesion / migration	--- | Regulation	0.374911	0.276389	0.699138		0.43175	1.46314	0.683463	1.88712	2.43868	0.617353	0.62279	1.60568	1.49365	0.784304	0.608429	1.27502	0.396654	0.439622	0.275048	0.38832	0.282745	0.29271	0.306902	0.223199	1.06531	0.520147	0.71156	0.49954
TC0400000875.rn.1	Gpnmb	glycoprotein (transmembrane) nmb	Immunity and defense | Cell adhesion / migration	Cell adhesion molecule | Regulation	2.31196	3.01949	0.898854		0.924065	1.75392	0.958687	1.04309	1.7305	0.651261	0.949774	1.05288	1.15148	0.835382	1.42939	0.868448	2.34952	2.74442	1.55617	2.59774	4.94756	3.10353	1.75853	2.26835	0.554644	1.132	1.06541	0.843359
TC1000004208.rn.1	Lgals3bp	"lectin, galactoside-binding, soluble, 3 binding protein"	Immunity and defense | Cell adhesion / migration	Innate immunity | ECM	1.43537	0.873814	0.514709		0.719665	1.25488	1.00842	0.991655	1.1839	0.630904	0.844664	1.37521	1.11826	0.731188	1.21521	0.894243	1.55043	1.66519	1.15778	1.36808	0.969913	0.755801	0.762869	1.00667	0.558525	0.522813	0.560847	0.416649
TC0100006918.rn.1	Ifitm3	interferon induced transmembrane protein 3	Immunity and defense | Cell adhesion / migration	TNF / cytokine pathway	1.45745	1.8452	1.57612		0.823167	1.55885	1.171	0.853968	0.879978	0.733763	1.39926	1.13639	1.51669	0.401585	2.19688	0.659331	1.39872	1.46916	1.79211	1.16981	1.8889	1.82399	1.49741	2.17048	2.93747	1.15967	1.11449	1.09286
TC1400000252.rn.1	Cxcl10	chemokine (C-X-C motif) ligand 10	Immunity and defense | Cell adhesion / migration	TNF / cytokine pathway | Regulation	0.833615	0.416924	0.858063		0.738334	1.42846	0.885172	1.12972	0.744666	0.703075	1.34288	1.45146	1.58863	0.791708	1.02651	0.974177	0.884798	0.85235	0.781525	0.815787	0.384954	0.366055	0.422844	0.493844	0.957433	0.786192	0.699258	0.989371
TC0100002874.rn.1	Ifitm1	interferon induced transmembrane protein 1	Immunity and defense | Cell adhesion / migration	TNF/cytokine pathway | Regulation	2.29118	1.25665	0.822179		0.747359	2.05876	0.982397	1.01792	1.06255	0.638289	1.16182	0.941132	1.28593	0.777647	1.34451	0.772537	2.12094	2.46723	2.25594	2.32062	1.47381	1.2837	1.05212	1.21697	0.764671	0.94908	0.867269	0.707695
TC1400001453.rn.1	Cxcl13	chemokine (C-X-C motif) ligand 13	Immunity and defense | Cell adhesion / migration	Regulation	0.813724	0.597182	0.178048		1.17755	0.849221	0.621017	1.7562	1.06272	1.74721	0.731042	0.940985	2.38392	0.63903	1.56487	0.515322	0.949115	0.437446	1.23044	0.637889	0.548833	0.782208	0.527603	0.530083	0.251519	0.121319	0.223995	0.115359
TC0600002228.rn.1	Rsad2	radical S-adenosyl methionine domain containing 2	Immunity and defense | Differentiation / organogenesis	TNF / cytokine pathway | Osteogenesis	1.10298	0.444666	0.445328		0.514962	0.970293	1.03062	1.35921	1.50121	0.828254	0.78642	1.20736	1.04194	0.825381	1.41598	0.95975	1.99513	0.910869	0.553672	0.952264	0.408467	0.500289	0.507895	0.362012	0.417545	0.345248	0.506856	0.511663
TC0700002539.rn.1	Socs2	suppressor of cytokine signaling 2	Immunity and defense | Hormonal signaling	TNF / cytokine pathway | Growth / differentiation	0.390797	0.295498	0.160921		0.106462	0.897232	1.3125	1.11454	0.281391	1.04038	0.961191	1.85949	0.903455	1.10686	1.72989	0.264079	0.299873	0.0387577	0.821603	0.402953	0.0468414	0.310261	0.611925	0.212966	0.520169	0.0552574	0.0237918	0.0444674
TC0300001680.rn.1	Mertk	c-mer proto-oncogene tyrosine kinase	Immunity and defense | Intracellular transport	--- | Exo / endocytosis	2.4685	2.03766	1.92207		0.943664	1.83508	1.0597	0.793151	1.06462	0.939299	0.844903	1.14837	0.933262	1.07151	1.31732	0.759291	2.62449	2.21146	2.78115	2.2569	1.67523	2.1157	1.82845	2.53124	1.67204	1.90181	2.50946	1.60496
TC1800001366.rn.1	Spink3	"serine peptidase inhibitor, Kazal type 3"	Immunity and defense | Protein metabolism	Acute phase response | Regulation	0.763186	3.06087	4.92538		1.21502	0.996615	0.524582	1.0034	0.674499	0.939632	1.77699	1.06425	0.86249	2.20739	0.780082	1.15943	0.866246	0.504578	0.830987	0.850932	3.297	3.48326	4.31142	1.15179	3.27344	4.99233	6.14016	5.29558
TC2000000132.rn.1	Psmb8	"proteasome (prosome, macropain) subunit, beta type, 8"	Immunity and defense | Protein metabolism	Antigen presentation | Degradation	0.470737	0.513214	0.366701		0.283749	1.13532	1.11105	0.90005	0.970349	0.637857	1.24276	1.03056	0.956404	0.446691	1.04558	1.24609	0.537708	0.42852	0.377957	0.538765	0.477283	0.456125	0.357009	0.762439	0.546365	0.271861	0.479913	0.168666
TC2000001061.rn.1	Psmb9	"proteasome (prosome, macropain) subunit, beta type, 9"	Immunity and defense | Protein metabolism	Antigen presentation | Degradation	0.483786	0.566297	0.536267		0.487478	1.17464	1.02566	0.974983	1.12836	0.63574	0.95001	1.05262	1.25179	0.529621	0.971961	1.02885	0.505411	0.475162	0.446458	0.508111	0.565219	0.494981	0.439709	0.765281	0.671695	0.51615	0.589682	0.367543
TC0600003046.rn.1	Lgmn	legumain	Immunity and defense | Protein metabolism	Antigen presentation | Regulation	1.90029	1.19099	0.957011		0.819907	1.38148	1.00047	0.999532	1.17389	0.594558	0.921509	1.08518	1.0617	0.793532	1.39325	0.941882	1.87142	1.92875	2.04483	1.75616	1.40186	1.37481	0.908743	1.07857	0.930017	1.09171	1.028	0.778317
TC0300004737.rn.1	Slpi	secretory leukocyte peptidase inhibitor	Immunity and defense | Protein metabolism	Innate immunity | Regulation	0.96492	0.857013	0.51388		0.634631	1.52506	1.01768	0.982625	1.17937	0.980935	0.975411	1.01944	0.726536	0.902086	1.1133	1.10854	0.970658	1.03397	0.740524	1.11453	0.890473	0.774063	0.676404	1.08711	0.650888	0.561139	0.478086	0.365404
TC1000001688.rn.1	Grn	granulin	Immunity and defense | Regulation of proliferation	TNF/cytokine pathway | Growth factor pathway	1.84925	1.28212	1.26586		0.802094	1.25672	0.987564	1.01259	1.09785	0.790534	0.951682	1.05077	1.12909	0.857787	1.13895	0.88567	2.09554	1.87444	1.61536	1.81163	1.48247	1.25751	1.04311	1.34539	1.08613	1.41493	1.35979	1.2026
TC1600001364.rn.1	Bst2	bone marrow stromal cell antigen 2	Immunity and defense?		0.509171	0.571628	0.589733		0.642675	1.10911	1.13582	0.901627	1.06878	0.510881	1.03567	0.96556	1.11873	0.666864	1.3534	0.893872	0.533269	0.360912	0.421895	0.720608	0.620205	0.523201	0.480757	0.66235	0.598391	0.736868	0.536953	0.48672
TC0900001114.rn.1	Cxcr7	chemokine (C-X-C motif) receptor 7	Immunity and defense?		0.86817	0.480674	0.675459		0.870364	1.02914	0.971683	1.07638	1.15613	0.667746	1.17805	0.864957	1.17005	1.00968	0.966813	0.990409	0.778221	0.945745	0.89741	0.851306	0.466207	0.533798	0.481714	0.440978	0.789721	0.635768	0.671274	0.605072
TC0400003086.rn.1	Tgoln2	trans-golgi network protein 2	Intracellular transport	Exo / endocytosis	2.50459	1.3137	0.949923		0.851773	0.95524	1.19688	1.04686	0.972812	0.79557	1.07886	1.02795	0.920104	1.19559	1.08683	0.679654	2.52034	3.0538	2.65554	1.78866	1.78466	1.54419	1.19395	0.732003	1.26516	0.804443	0.857846	0.872242
TC2000001383.rn.1	Zwint	ZW10 interacting kinetochore protein	Intracellular transport	Exo / endocytosis	1.63778	1.42316	2.32896		0.592449	0.911668	1.21368	1.09689	1.02008	0.782381	0.980319	1.14582	1.10206	0.826031	1.22125	0.907388	1.30275	1.89193	1.88044	1.47601	1.74444	1.61678	1.15881	1.1726	1.80571	2.47229	2.60272	2.43512
TC1500001713.rn.1	Ipo4	importin 4	Intracellular transport	Nuclear transport	1.9437	1.36166	1.51275		0.878093	0.971209	1.32936	1.02964	0.997914	0.899168	1.13033	1.00209	1.39683	0.85406	0.984617	1.01562	1.7161	2.14405	2.0563	1.85836	1.31646	1.39083	1.36318	1.37615	1.45364	1.72496	1.44328	1.42911
TC0700004053.rn.1	Rab11b	"RAB11B, member RAS oncogene family"	Intracellular transport	Vesicle transport	2.19162	1.86492	1.22017		0.895907	1.05974	1.07584	0.943628	1.03639	0.812915	1.21645	0.964889	1.13109	0.884099	1.29473	0.757219	1.8747	1.83841	2.41131	2.64207	2.1711	1.85544	1.72182	1.7113	1.32911	1.29679	1.25688	0.997896
TC0100002042.rn.1	Rab30	"RAB30, member RAS oncogene family"	Intracellular transport	Vesicle transport	11.6575	4.81137	6.00776		0.959615	1.04209	1.43929	0.956507	1.10401	0.808868	1.46676	0.905791	1.19569	0.778104	6.06513	0.836339	24.5596	6.15052	8.85085	7.06924	5.19944	5.89953	3.68798	4.45853	3.89147	6.54317	9.20155	4.39485
TC1700002371.rn.1	Lyst	lysosomal trafficking regulator	Intracellular transport	Vesicle transport	0.710151	0.452448	0.600946		0.807285	0.951071	1.05144	1.11107	1.03632	0.964954	0.915786	1.41942	0.98087	1.22533	0.907691	1.0195	0.607949	0.862789	0.70034	0.669525	0.580615	0.472415	0.392536	0.364228	0.83114	0.436517	0.512457	0.62367
TSUnmapped00000078.rn.1	Rabif	RAB interacting factor	Intracellular transport	Vesicle transport	1.79715	1.53146	1.43902		0.650158	1.07261	0.932307	1.13475	1.10318	0.906469	0.891374	1.37126	0.929821	1.07548	1.28633	0.718155	1.68257	1.99228	2.19914	1.3146	1.61708	1.82181	1.61537	1.07159	1.4884	1.64876	1.54524	1.07368
TC0100008067.rn.1	Nxf1	nuclear RNA export factor 1	Intracellular transport		1.95871	1.36771	0.845311		1.05996	1.15413	0.877528	0.943434	1.02323	0.791033	1.03346	0.977294	0.984342	1.01591	1.05312	0.602107	1.87124	2.31752	1.83734	1.80873	1.57556	1.45887	1.18593	1.25047	1.08085	0.79218	0.727663	0.780546
TC0500002974.rn.1	Ptprd	"protein tyrosine phosphatase, receptor type, D"	Intracellular transport | Cytoskeleton	Exo / endocytosis | Cell morphology / motility	0.48601	0.362105	0.396237		0.83937	0.905388	1.1045	1.14567	1.02262	1.10096	0.862211	0.977879	1.05481	0.948041	1.26759	0.87593	0.459673	0.479155	0.507798	0.497415	0.46375	0.335181	0.325735	0.323752	0.529573	0.355975	0.333358	0.366042
TC0400001886.rn.1	Gabarapl1	GABA(A) receptor-associated protein like 1	Intracellular transport | Cytoskeleton	Exo / endocytosis | Microtubuli	1.78625	2.84311	3.61585		0.878577	1.1382	1.3645	0.741203	1.0586	0.904552	1.23053	0.944646	0.790921	1.26435	1.66679	0.626673	2.14136	1.66322	1.79035	1.55007	3.26198	3.31369	2.84741	1.94935	2.27411	4.52669	4.05746	3.60514
TC0500001079.rn.1	Leprot	leptin receptor overlapping transcriptleptin receptor	Intracellular transport | Metabolism	Vesicle transport	2.43755	3.94668	2.40624		0.842738	1.20123	1.17639	0.850059	0.849255	1.11101	1.57686	0.900079	0.851889	0.460042	1.50017	1.17386	3.22179	2.97406	1.83771	1.71662	3.75847	3.45385	6.22601	2.34838	3.03028	2.52486	2.03489	2.03492
TC1000002817.rn.1	Anxa6	annexin A6	Intracellular transport | Signaling cascades	Exo / endocytosis | Ca signaling	1.32225	2.15046	2.52235		0.909281	1.00347	0.99654	1.01828	0.993164	1.00688	1.15737	0.930167	1.10742	0.903002	1.1195	0.759326	0.928683	1.50441	1.41719	1.43871	2.27177	2.37248	2.04622	1.91138	1.89671	2.92484	2.50846	2.7594
TC0200000747.rn.1	Ca1	carbonic anhydrase I	Ion homeostasis	Regulation	0.540796	0.49023	0.232923		1.10959	0.62291	0.901236	1.83014	0.835812	1.75338	0.470643	1.19644	1.01392	0.765975	0.986273	1.12001	0.560676	0.54271	0.684605	0.375193	0.503854	0.512115	0.623752	0.321198	0.366193	0.140965	0.225775	0.198758
TC2000000007.rn.1	Clic2	chloride intracellular channel 2	Ion homeostasis	Regulation	1.60402	0.914629	2.32045		0.519553	1.59315	1.69416	0.627686	1.01025	0.309299	1.01256	0.98985	1.0514	0.951117	2.0147	0.94322	2.23082	2.19998	1.26788	0.717387	0.746726	0.948789	1.32287	0.640124	2.23679	2.23055	1.08257	3.73187
TC0200001765.rn.1	Hfe2	hemochromatosis type 2 (juvenile)	Ion homeostasis	Regulation	2.01031	1.77251	2.08456		1.35775	0.970802	0.956851	1.03007	1.18914	0.69271	0.876415	1.14101	1.01962	0.980754	0.806366	1.11684	2.17637	2.02818	1.94806	1.88862	2.05424	1.64552	2.13336	1.25692	1.86123	2.64122	2.03619	1.7996
TC0200002251.rn.1	Bdh2	"3-hydroxybutyrate dehydrogenase, type 2"	Ion homeostasis	Regulation / Transport	1.26509	2.07458	5.41331		0.982005	1.01833	1.35647	0.853672	1.06212	0.974778	1.02587	0.872787	1.00499	0.997539	1.00247	0.819612	1.2561	1.07521	1.31692	1.41215	2.04522	2.5931	1.67403	1.98596	3.16412	7.13	5.0004	6.35872
TC0100005176.rn.1	Hamp	hepcidin antimicrobial peptide	Ion homeostasis | Immunity and defense	Storage / binding	4.64118	0.824787	1.8325		0.528812	2.95138	0.786732	1.27108	0.900328	0.45341	1.42069	1.11071	0.915788	1.09196	1.34278	0.342933	6.84313	3.1499	4.51987	4.05181	1.08308	1.01054	0.121999	1.08353	0.686133	2.01065	2.54573	2.08749
TC1500000054.rn.1	Kcnk5	"potassium channel, subfamily K, member 5"	Ion homeostasis | Membrane transport	Regulation | Ion transport	0.911547	1.66633	3.19876		0.935672	1.06875	0.882268	1.52999	1.3396	0.831098	1.20323	0.707158	0.750088	1.45396	0.76838	1.30144	0.559969	1.58078	0.760376	0.745059	1.75978	2.04517	1.38287	1.4775	4.15884	2.87873	2.41507	3.34242
TC1100000336.rn.1	Kcnj15	"potassium inwardly-rectifying channel, subfamily J, member 15"	Ion homeostasis | Membrane transport	Regulation | Ion transport	0.481462	0.899375	0.892911		0.987811	0.744477	1.01234	1.50777	0.95519	1.5747	0.87069	1.04691	1.00473	0.929803	0.995293	1.2459	0.500839	0.417312	0.474856	0.532842	0.998371	0.823862	0.982226	0.793042	1.08771	0.616879	1.02683	0.84022
TC0200003226.rn.1	Car3	carbonic anhydrase 3	Ion homeostasis | Oxidative stress response	Regulation	0.587824	0.836115	0.314511		0.826031	0.953885	1.04834	1.09471	0.958968	1.04279	0.883993	1.14798	0.930073	0.905482	1.07518	1.1497	0.469536	0.74959	0.832793	0.299378	0.878357	0.921302	0.875304	0.669497	0.881519	0.192362	0.0954951	0.0886657
TC1700000641.rn.1	Hfe	hemochromatosis	Ion homeostasis | Oxidative stress response	Regulation	0.528348	0.898243	0.966968		0.798572	0.973029	1.19454	1.02772	1.07619	0.914277	0.929207	1.09092	1.09309	0.914838	1.40667	0.857315	0.38104	0.619151	0.645952	0.467249	0.990548	0.998162	0.922738	0.681524	1.12059	1.03144	0.833323	0.882519
TC0100005391.rn.1	Ftl1	ferritin light chain 1	Ion homeostasis | Oxidative stress response	Storage / binding	2.57598	1.76381	1.55045		0.76031	1.05355	1.63197	0.949176	1.04158	0.681005	1.28091	0.960078	1.27803	0.814733	1.2274	0.481837	2.43502	2.70941	2.61976	2.53971	1.95822	1.86213	1.53835	1.69652	1.39777	1.64437	1.64307	1.51658
TC1000003125.rn.1	Alox15	arachidonate 15-lipoxygenase	Lipid mediators	Prostanoids / Leukotrienes	1.74652	0.302864	0.484338		0.583893	0.829941	1.20491	1.37804	1.01253	0.987623	0.587978	1.21291	1.10187	0.831054	0.930806	1.07434	2.74439	2.09028	0.922512	1.2289	0.252024	0.404962	0.294112	0.26036	0.554767	0.478182	0.416991	0.487414
TC0300000322.rn.1	Ptgs1	prostaglandin-endoperoxide synthase 1	Lipid mediators	Prostanoids / Leukotrienes	2.16757	1.19493	0.617039		0.853933	1.66385	0.957185	1.04473	1.23492	0.614273	0.876859	1.14043	1.09565	0.787681	1.33419	0.912704	2.50319	2.83649	1.69881	1.63181	1.47323	1.02134	0.891723	1.39342	0.643127	0.645415	0.721571	0.458043
TC0200003938.rn.1	Lrat	lecithin-retinol acyltransferase (phosphatidylcholine-retinol-O-acyltransferase)	Lipid mediators	Retinoids	0.868176	0.530952	0.488408		0.968574	1.06097	0.815963	1.03244	0.918137	1.23437	0.855825	1.08916	1.00306	1.02279	0.925743	0.996945	1.17301	0.995293	0.73385	0.570548	0.667042	0.492209	0.451982	0.512574	0.632185	0.360609	0.559712	0.401127
TC0200002199.rn.1	Pla2g12a	"phospholipase A2, group XIIA"	Lipid mediators | Lipid metabolism	Prostanoids / Leukotrienes | Phospholipid / glycolipid metabolism	15.0067	15.8823	18.4478		0.947984	1.05487	1.79022	0.740479	1.12238	0.604307	1.42906	0.890961	1.38803	0.720443	1.93603	0.642856	16.3553	15.0364	21.9143	6.72092	19.9288	24.1758	9.89361	9.53088	11.4717	21.279	20.5897	20.4508
TC0100003136.rn.1	Pla2g16	"phospholipase A2, group XVI"	Lipid mediators | Lipid metabolism	Prostanoids / Leukotrienes | Phospholipid / glycolipid metabolism	0.626333	0.953167	2.66313		0.731228	0.9833	1.01698	1.31041	1.13046	0.646022	1.01258	0.987573	2.01188	0.676201	1.47885	0.637283	0.600241	0.686569	0.475757	0.742763	1.13527	1.01241	0.669083	0.995903	1.50916	4.42402	2.33139	2.38796
TC1300001597.rn.1	RGD6491784_1	cytosolic phospholipase A2-like	Lipid mediators | Lipid metabolism	Prostanoids / Leukotrienes | Phospholipid / glycolipid metabolism	1.08286	0.73725	0.487858		0.819441	1.69296	0.886255	1.12834	1.30457	0.733672	0.766536	1.3211	1.10271	0.81987	0.906859	1.15339	1.00695	1.30461	1.16266	0.857214	0.798793	0.874466	0.531248	0.744494	0.61152	0.361857	0.53015	0.447905
TC0500002841.rn.1	Ptgr1	prostaglandin reductase 1	Lipid mediators | Oxidative stress response	Prostanoids / Leukotrienes | Lipid damage repair	0.480789	0.992546	1.15605		0.911456	1.09715	1.3078	0.83182	1.0844	0.914405	1.15997	0.922168	1.17939	0.847895	2.08554	0.74826	0.303191	0.577979	0.517943	0.524043	1.12965	0.841424	1.09264	0.906467	1.34011	1.02281	1.10984	1.15143
TC1400000368.rn.1	Igfbp7	insulin-like growth factor binding protein 7	Lipid mediators | Regulation of proliferation	Prostanoids / Leukotrienes | (IGF)-PI3K-PKB pathway	1.29542	0.499972	0.496524		0.79886	1.10376	0.905995	1.22566	0.997544	0.871416	1.00246	1.02026	1.0697	0.934845	1.08728	0.874829	1.50403	1.47844	1.25529	0.943909	0.542688	0.565487	0.412981	0.478732	0.693585	0.363047	0.502404	0.427062
TC0200003831.rn.1	Rarres1	retinoic acid receptor responder (tazarotene induced) 1	Lipid mediators | Regulation of proliferation	Retinoids | Tumor suppressor gene	0.768797	1.49397	0.416431		0.823378	1.16284	1.22142	0.859965	1.0657	0.938348	1.93098	0.911724	1.21486	0.942654	1.03382	0.967289	0.649503	0.737982	0.800002	0.887701	1.51533	1.34386	2.20663	0.910071	0.516114	0.417734	0.46624	0.265639
TC0200002456.rn.1	Ptger3	prostaglandin E receptor 3 (subtype EP3)	Lipid mediators | Signaling cascades	Prostanoids / Leukotrienes | GPCR pathway	1.66881	2.0746	3.25713		0.799263	0.991148	1.00893	1.19408	1.14082	1.19907	0.728289	0.876564	1.15443	0.866229	1.5401	0.69443	1.81821	1.70522	1.87408	1.27773	1.85207	3.07183	1.34607	2.02841	1.94687	3.75951	3.35419	3.96795
TC0500002357.rn.1	Decr1	"2,4-dienoyl CoA reductase 1, mitochondrial"	Lipid metabolism	Fatty acid oxidation	5.52141	4.35334	3.86397		0.876691	1.19555	1.14065	0.768953	1.05753	0.945599	1.99015	0.622082	0.801814	1.24717	1.26088	0.727383	7.94525	3.70442	4.84156	5.59441	4.67956	4.70736	3.59577	4.43066	2.02835	4.72621	4.07757	4.62373
TC1000002453.rn.1	Decr2	"2,4-dienoyl CoA reductase 2, peroxisomal"	Lipid metabolism	Fatty acid oxidation	2.44694	1.93361	1.27246		0.896746	1.13469	1.03644	0.964844	1.04376	0.958072	1.43374	0.861099	0.928299	1.07724	1.07891	0.622383	2.50959	2.18893	2.53862	2.55061	2.34893	1.97696	1.82726	1.58128	1.31438	1.32429	1.14355	1.30764
TC0800001444.rn.1	Acad11	"acyl-CoA dehydrogenase family, member 11"	Lipid metabolism	Fatty acid oxidation	2.14897	0.77302	1.29726		0.827537	1.00614	1.29725	0.9939	1.01021	0.989891	1.06452	0.925905	0.750071	1.08099	1.83883	0.925077	2.50508	2.03504	1.96626	2.08949	1.21708	0.698305	0.609783	0.566915	0.795821	1.63355	1.28774	1.47192
TC0100002973.rn.1	Cpt1a	"carnitine palmitoyltransferase 1a, liver"	Lipid metabolism	Fatty acid oxidation	10.2626	7.39331	4.0901		1.05218	0.950409	1.85022	0.396745	1.44199	0.693487	3.3708	0.578113	0.922329	1.08421	4.62612	0.893546	14.4347	6.60871	12.3778	7.62913	6.28838	6.13574	10.6694	6.47972	3.44572	4.61922	5.42776	2.86768
TC0700004067.rn.1	Cpt1b	"carnitine palmitoyltransferase 1b, muscle"	Lipid metabolism	Fatty acid oxidation	1.2495	1.22809	2.37674		0.990318	0.980994	1.02415	1.00978	1.00431	1.03426	0.995709	0.985707	1.04772	1.02541	0.94809	0.975223	1.28797	1.13412	1.41007	1.16584	1.34421	1.39791	0.971747	1.19851	1.04867	3.82967	2.43106	2.19754
TC0100001192.rn.1	Ech1	"enoyl CoA hydratase 1, peroxisomal"	Lipid metabolism	Fatty acid oxidation	10.1892	5.1103	5.35238		1.01662	0.983651	1.25457	0.738979	1.04758	0.779902	1.55485	0.954585	1.01274	0.987422	1.26932	0.607029	14.9743	6.59167	8.71893	10.4718	6.20402	4.90919	4.3464	4.98157	2.91839	5.94057	6.29722	6.25333
TC1100000910.rn.1	Ehhadh	"enoyl-CoA, hydratase/3-hydroxyacyl CoA dehydrogenase"	Lipid metabolism	Fatty acid oxidation	1.9648	1.31673	1.74775		0.697118	1.04711	1.0089	0.99118	1.25314	0.875633	1.1098	0.901066	0.959024	1.36173	1.00489	0.995132	2.52706	1.71243	1.56409	2.05561	2.0134	0.906906	1.11752	1.22911	1.2512	1.84385	2.02756	1.86838
TC0600000317.rn.1	Hadha	"hydroxyacyl-CoA dehydrogenase/3-ketoacyl-CoA thiolase/enoyl-CoA hydratase (trifunctional protein), alpha subunit"	Lipid metabolism	Fatty acid oxidation	2.36956	1.52559	1.47381		0.875042	1.03664	1.05321	0.964652	1.0209	0.979527	1.17865	0.905915	0.903943	0.983635	1.17268	1.01664	2.69078	2.13887	2.42366	2.22493	1.62063	1.59784	1.57879	1.30509	1.29878	1.51095	1.62965	1.45587
TC0600002043.rn.1	Hadhb	"hydroxyacyl-CoA dehydrogenase/3-ketoacyl-CoA thiolase/enoyl-CoA hydratase (trifunctional protein), beta subunit"	Lipid metabolism	Fatty acid oxidation	2.8133	1.57929	1.6906		0.813588	1.04295	1.098	0.958818	1.08532	0.921386	1.30727	0.857024	0.952165	1.05024	1.32645	0.937696	3.46538	2.41267	2.86802	2.50715	1.62698	1.77641	1.56962	1.34416	1.37326	1.88047	1.78626	1.7224
TC0800001734.rn.1	Acaa1a	acetyl-CoA acyltransferase 1	Lipid metabolism	Fatty acid oxidation	1.36213	1.12949	1.92041		1.03078	0.927594	1.07606	0.970143	1.00009	0.999908	1.13893	0.973954	1.0568	0.963428	0.83642	1.03796	1.47357	1.21504	1.12187	1.63803	1.29638	1.07296	0.981093	1.16754	1.43311	2.0687	2.09278	2.08705
TC1800000818.rn.1	Acaa2	acetyl-CoA acyltransferase 2	Lipid metabolism	Fatty acid oxidation	2.03967	1.14552	1.68344		0.771312	1.38736	0.911906	1.0966	0.827968	0.857525	1.28723	1.16615	0.748488	1.11374	1.14397	0.897873	2.72315	1.81578	1.96845	1.65131	1.58102	1.17358	0.948037	0.879452	1.07567	1.64833	1.94756	2.0622
TC0800003538.rn.1	Acaa1b	acetyl-Coenzyme A acyltransferase 1B	Lipid metabolism	Fatty acid oxidation	1.78529	1.36185	2.39406		0.889027	1.0029	1.11069	0.997108	0.994133	1.0059	1.39156	0.975922	1.03151	0.969452	0.828567	1.03296	1.92297	1.52251	1.60511	2.09057	1.4671	1.34825	1.18851	1.44356	1.61892	2.72713	2.67077	2.55942
TC0100002484.rn.1	Acsm3	acyl-CoA synthetase medium-chain family member 3	Lipid metabolism	Fatty acid oxidation	0.250179	2.74343	3.17605		2.58179	1.48012	0.67562	0.167462	1.45219	0.0974843	0.907378	1.10208	1.056	1.4769	0.946965	0.0508733	0.624421	0.136008	0.110235	0.130053	3.94333	1.99948	3.36678	1.66413	2.53051	5.38336	2.82419	1.96614
TC0500002713.rn.1	Acnat2	acyl-coenzyme A amino acid N-acyltransferase 2	Lipid metabolism	Fatty acid oxidation	0.528866	0.721649	0.214504		0.98844	0.601446	1.04399	1.0117	0.841897	1.56894	0.49736	1.18779	1.5361	1.07259	0.783602	0.932319	0.588762	0.5358	0.469457	0.521443	0.739309	0.852128	0.654823	0.640337	0.377922	0.148025	0.221607	0.11046
TC0400000237.rn.1	Crot	carnitine O-octanoyltransferase	Lipid metabolism	Fatty acid oxidation	3.31897	1.69346	0.825999		0.60952	0.890068	1.63559	1.12351	0.780373	1.25689	2.34558	0.795612	1.63274	0.8604	0.58361	1.16225	6.07129	1.86762	3.27485	2.06214	2.0173	1.75024	1.82211	1.1842	1.37281	0.824797	0.611684	0.494708
TC0500003315.rn.1	Cpt2	carnitine palmitoyltransferase 2	Lipid metabolism	Fatty acid oxidation	3.39648	1.47047	1.76816		0.894742	1.11151	1.46433	0.89968	1.08165	0.924513	1.22207	0.921882	0.962041	1.03946	1.22949	0.726347	3.77038	3.27341	3.2319	3.31021	1.61215	1.46384	1.18998	1.61592	1.28333	2.18875	1.76492	1.83565
TC1000000206.rn.1	Eci1	enoyl-CoA delta isomerase 1	Lipid metabolism	Fatty acid oxidation	7.69464	1.95473	2.16033		0.824015	0.955903	1.22055	1.04613	1.02736	0.973371	1.48408	0.934812	0.711748	1.07853	1.10099	0.927187	12.5377	5.22361	6.60327	6.41394	2.08686	1.89063	2.00699	1.83442	1.52386	2.66137	2.21266	2.24342
TC0100003188.rn.1	Fads1	fatty acid desaturase 1	Lipid metabolism	Fatty acid oxidation	0.382959	0.579066	0.897227		1.02782	0.972936	1.15909	0.943677	1.07261	0.8458	0.932307	1.08639	0.948427	0.488514	1.05438	1.05471	0.288306	0.462572	0.461325	0.319633	0.570744	0.409999	0.675378	0.660144	0.646457	0.891807	0.988874	1.06177
TC1000004107.rn.1	Fads6	fatty acid desaturase 6	Lipid metabolism	Fatty acid oxidation	2.04883	2.97536	3.86278		0.95152	0.972054	1.24768	1.02875	1.08658	1.00014	0.995294	0.999855	1.41269	1.09482	0.866706	0.913392	1.73524	2.08758	2.27494	2.09754	3.62106	3.54291	2.25424	2.48324	2.60528	4.60456	4.13631	4.10498
TC0500000739.rn.1	Hsdl2	hydroxysteroid dehydrogenase like 2	Lipid metabolism	Fatty acid oxidation	5.78087	3.46141	3.08059		0.787214	1.08977	0.99361	1.00643	1.05794	0.900638	1.38974	0.945228	0.693059	1.48	1.39608	0.71629	7.40027	4.47755	5.86152	5.38413	4.23734	3.37088	3.14873	3.08871	2.07953	3.29564	3.87832	3.06887
TC1000001283.rn.1	Acaca	acetyl-CoA carboxylase alpha	Lipid metabolism	Fatty acid synthesis	0.210025	0.196217	0.471347		0.821348	1.20877	1.0089	0.991184	0.961488	1.04005	1.28574	0.727148	0.728331	1.373	0.674774	1.62442	0.124886	0.319268	0.126537	0.269411	0.250919	0.138413	0.207664	0.187872	0.647795	0.286139	0.379819	0.571637
TC0800001151.rn.1	Elovl5	ELOVL fatty acid elongase 5	Lipid metabolism	Fatty acid synthesis	0.499908	0.285165	0.237022		0.764111	1.3155	0.927742	1.07789	1.1681	0.845933	1.17246	0.85609	0.981415	0.81974	1.01894	1.16659	0.514407	0.458872	0.561231	0.465123	0.217447	0.28494	0.339481	0.298792	0.411283	0.207148	0.154481	0.175178
TC0200002188.rn.1	Elovl6	ELOVL fatty acid elongase 6	Lipid metabolism	Fatty acid synthesis	0.11928	0.081305	1.49051		0.855145	1.57933	0.541133	1.16939	1.29301	0.834732	1.19799	0.825336	1.20182	0.777495	0.832068	2.59098	0.0586437	0.193558	0.086006	0.138914	0.117884	0.0680476	0.0601527	0.0791351	0.342074	0.834095	1.20633	3.57953
TC0100007240.rn.1	Fads2	fatty acid desaturase 2	Lipid metabolism	Fatty acid synthesis	0.451632	0.70148	1.86999		0.855342	1.18741	1.09122	0.916407	1.15955	0.582806	1.15967	0.862403	1.25729	0.708155	0.839845	1.1907	0.385086	0.489495	0.497911	0.434035	0.763939	0.427155	0.662877	0.95195	1.41051	2.10501	1.92973	2.03473
TC1000004296.rn.1	Fasn	fatty acid synthase	Lipid metabolism	Fatty acid synthesis	0.0347039	0.0265839	0.417728		0.702966	1.73102	0.67875	1.42254	1.04961	0.952733	1.41063	0.484314	0.936026	1.06835	0.257425	5.90824	0.0109604	0.0633494	0.014705	0.0498009	0.0481776	0.0155163	0.0198793	0.0227623	0.196776	0.140685	0.402707	0.930744
TC0100003678.rn.1	RGD1595362_1	similar to stearoyl-Coenzyme A desaturase 2	Lipid metabolism	Fatty acid synthesis	0.516821	0.416085	0.525438		0.98888	0.96993	1.01125	1.21798	0.949869	0.752268	1.15251	1.05278	0.88944	1.24442	0.928983	1.07645	0.537136	0.453121	0.509974	0.567051	0.455071	0.486759	0.281872	0.440639	0.38858	0.559505	0.580288	0.573377
TC0100003676.rn.1	LOC681458	similar to stearoyl-coenzyme A desaturase 3	Lipid metabolism	Fatty acid synthesis	0.111481	0.0788767	0.124004		0.867831	1.18384	1.1523	0.828473	1.00743	1.06401	0.99263	0.82653	1.28672	1.06404	0.939811	0.877396	0.100624	0.111672	0.0949332	0.138696	0.103458	0.0718051	0.0902435	0.05	0.210442	0.0916606	0.0846181	0.109296
TC0100003679.rn.1	Scd	stearoyl-CoA desaturase (delta-9-desaturase)	Lipid metabolism	Fatty acid synthesis	0.639369	0.434791	0.528374		0.907535	1.41008	0.867066	1.10189	0.968932	0.965084	1.03206	1.19229	1.01051	1.04206	0.989604	0.906102	0.658939	0.76829	0.716847	0.4134	0.494385	0.369111	0.411094	0.464573	0.669511	0.359643	0.522991	0.561351
TC0100007769.rn.1	Scd1	stearoyl-Coenzyme A desaturase 1	Lipid metabolism	Fatty acid synthesis	0.0170231	0.00299518	0.0318256		0.87401	1.44282	0.940691	1.06305	0.992428	1.00763	1.33288	0.837948	1.17397	1.26315	0.851809	0.7422	0.0151196	0.026813	0.0109363	0.0152236	0.0027798	0.00226224	0.00529435	0.00164434	0.104878	0.00636867	0.00536184	0.0106938
TC0100003680.rn.1	Scd4	stearoyl-coenzyme A desaturase 4	Lipid metabolism	Fatty acid synthesis	0.488488	0.44563	0.48063		1.005	1.04234	0.901019	0.995029	1.0094	1.21533	0.990687	0.810978	1.21618	1.03401	0.967111	0.951924	0.504652	0.412726	0.498718	0.537854	0.537939	0.4913	0.373415	0.379867	0.588263	0.488463	0.490986	0.35481
TC0900000959.rn.1	Acsl3	acyl-CoA synthetase long-chain family member 3	Lipid metabolism	Fatty acid synthesis | Fatty acid oxidation	0.414567	0.391825	0.942347		0.93143	1.03089	0.970032	1.77395	0.971571	1.14808	0.793177	1.02926	1.03223	0.928067	0.992442	1.00762	0.253578	0.535555	0.482838	0.386297	0.543769	0.357423	0.399959	0.266147	0.472771	0.703127	0.966307	1.62718
TC0300002119.rn.1	Acss2	acyl-CoA synthetase short-chain family member 2	Lipid metabolism	Fatty acid synthesis | Fatty acid oxidation	0.516378	0.592315	2.32787		1.10715	1.64026	0.90322	0.898077	1.34349	0.801103	1.24828	0.724298	0.915925	1.3226	1.09179	0.609797	0.211293	0.839507	0.581786	0.432927	0.769493	0.407461	0.547747	0.64456	0.911885	2.52146	2.41233	3.4658
TC0400001098.rn.1	Fabp1	"fatty acid binding protein 1, liver"	Lipid metabolism	Fatty acid transport / storage	0.861904	0.733489	0.588058		0.80285	1.03463	1.01987	0.980519	1.024	0.879505	1.13924	0.976566	1.05277	0.764207	1.0526	0.950025	0.818561	0.92424	0.893812	0.811005	0.78239	0.741972	0.758826	0.650766	0.763662	0.576276	0.505087	0.50721
TC0200002122.rn.1	Fabp2	"fatty acid binding protein 2, intestinal"	Lipid metabolism	Fatty acid transport / storage	1.03753	0.325223	0.713238		0.786453	1.28312	1.16586	0.857738	0.985043	0.467787	1.44407	1.01518	0.882565	0.83698	1.68707	1.13306	1.03365	0.961611	1.12704	1.0278	0.306511	0.391218	0.220204	0.382958	0.516789	0.869626	0.664235	0.802301
TC2000000769.rn.1	Fabp7	"fatty acid binding protein 7, brain"	Lipid metabolism	Fatty acid transport / storage	2.28254	1.65211	1.55667		1.07828	0.927404	0.440991	1.28314	0.962279	1.0392	1.17935	0.645745	0.89845	1.11303	1.93939	0.745662	3.365	1.50304	2.76556	1.49655	2.25288	1.0993	1.40156	1.8547	0.965695	1.65557	2.09937	1.50606
TC0700001562.rn.1	Pnpla3	patatin-like phospholipase domain containing 3	Lipid metabolism	Glycerolipid metabolism	0.132123	0.0555571	0.497935		0.682451	7.41829	0.577558	1.46531	1.72482	0.579771	9.85228	0.475616	1.0906	0.916923	0.57657	1.82436	0.102622	0.145214	0.153209	0.127449	0.0755272	0.0459237	0.0508936	0.0498838	0.440275	0.428076	0.382321	0.741066
TC0200001568.rn.1	Gba	"glucosidase, beta, acid"	Lipid metabolism	Glycolipid metabolism	1.9149	1.31268	1.28763		0.87597	1.28245	1.14159	0.821748	0.974754	0.731826	1.20783	1.0259	1.02674	0.980748	1.01963	0.741734	1.65187	1.94155	1.96135	2.10484	1.57572	1.42955	1.09019	1.15528	1.27178	1.20171	1.27496	1.40205
TC1000001712.rn.1	Acbd4	acyl-CoA binding domain containing 4	Lipid metabolism	Intracellular transport	1.2217	1.57843	2.07662		0.947125	1.05583	1.07426	0.937682	0.985352	0.936231	1.01487	1.10541	1.14447	0.873767	1.31844	0.851004	0.996443	1.30861	1.14166	1.44011	1.99093	1.72698	1.28938	1.30643	1.46452	2.28708	2.31374	2.24114
TC0600001151.rn.1	Acot1	acyl-CoA thioesterase 1	Lipid metabolism	Lipid hydrolysis	4.10297	2.20887	1.94819		0.907783	1.15274	1.09365	0.914365	1.13353	0.686748	1.45238	0.8822	0.943504	1.05988	1.48773	0.784299	5.06558	3.71333	3.19023	4.44274	2.77386	1.91253	1.88743	2.26169	1.55665	2.00941	2.09005	2.13663
TC0600001149.rn.1	Acot2	acyl-CoA thioesterase 2	Lipid metabolism	Lipid hydrolysis	5.69947	2.20349	2.28603		0.936414	1.0679	1.33438	0.822746	1.11946	0.798227	1.4953	0.893288	0.95984	1.04184	1.7924	0.775473	8.8578	4.0731	5.08725	4.77971	2.46533	2.06184	2.36533	1.92144	1.72805	2.8341	2.37957	2.20238
TC0600003483.rn.1	Acot3	acyl-CoA thioesterase 3	Lipid metabolism	Lipid hydrolysis	5.42476	2.69404	2.22376		0.891284	1.14034	1.12198	0.666681	1.27499	0.784317	1.39911	0.780986	0.934098	1.07055	2.15066	0.844501	6.01629	4.76592	6.08682	4.83003	3.66875	2.39467	2.73181	1.98094	1.87335	3.22867	1.85938	1.93366
TC0600003482.rn.1	Acot4	acyl-CoA thioesterase 4	Lipid metabolism	Lipid hydrolysis	4.27709	1.61345	1.68505		0.887291	1.15456	1.07087	0.93382	1.09355	0.841658	1.08387	0.922623	1.02143	0.979016	1.15602	0.85799	5.69847	3.00912	4.38463	4.01614	1.84591	1.65206	1.59362	1.36221	1.28258	2.01437	1.7061	1.73716
TC0600001153.rn.1	Acot5	acyl-CoA thioesterase 5	Lipid metabolism	Lipid hydrolysis	3.62672	1.01173	1.14723		1.09673	1.38886	0.911798	0.758104	0.904158	0.551232	1.98118	1.106	1.20586	0.611741	2.99323	0.829285	3.79077	4.24719	4.32505	2.14386	0.951957	0.965521	0.918149	1.2113	2.21667	0.887116	0.772348	0.712792
TC0100007927.rn.1	Gpam	"glycerol-3-phosphate acyltransferase, mitochondrial"	Lipid metabolism	Lipogenesis	0.559293	0.357467	0.600555		1.00897	1.99787	0.953553	0.991107	1.40402	0.900182	1.04919	0.953117	1.45478	1.01154	0.98859	0.882607	0.425342	0.742134	0.433368	0.63633	0.398916	0.44634	0.350159	0.234454	0.638288	0.568788	0.504837	0.690308
TC0100006078.rn.1	Thrsp	thyroid hormone responsive	Lipid metabolism	Lipogenesis	0.134247	0.3205	0.595608		0.89285	1.2096	0.835322	1.12001	1.06598	0.938103	1.50929	0.661716	1.17993	0.847511	0.805687	1.38921	0.0350512	0.257133	0.10242	0.142382	0.353706	0.231538	0.193841	0.502917	0.923813	0.363374	0.545848	0.549399
TC0800002874.rn.1	Lipc	"lipase, hepatic"	Lipid metabolism	Lipolysis	0.970647	0.808159	0.552575		0.998774	0.986528	1.05419	1.00123	0.973343	1.01678	0.983499	1.08357	1.10519	0.906958	1.05595	0.947015	0.926848	0.98572	0.994503	0.975516	0.867695	0.831161	0.802908	0.73087	0.73988	0.543996	0.511175	0.41525
TC1600001446.rn.1	Lpl	lipoprotein lipase	Lipid metabolism	Lipolysis	2.22188	1.06554	0.867419		0.553209	1.08386	1.6816	0.922628	1.31783	0.932424	0.566357	1.07247	0.57368	1.36708	1.22689	0.815069	2.01546	3.0527	2.22094	1.59843	0.785992	1.42877	0.774791	1.27259	0.552392	0.65866	1.44341	0.815217
TC0400001368.rn.1	Mgll	monoglyceride lipase	Lipid metabolism	Lipolysis	0.852966	0.424491	0.61635		0.883348	1.03875	1.28251	0.962694	1.19716	0.983875	1.01639	0.660678	1.07888	0.806043	1.25015	0.926891	0.73909	0.958616	0.869161	0.844997	0.467094	0.41928	0.398883	0.412705	0.641081	0.509436	0.713498	0.601385
TC0700003699.rn.1	Lmf2	lipase maturation factor 2	Lipid metabolism	Lipolysis | Regulation	2.18888	1.6113	1.16957		0.913207	1.03479	1.25365	0.96638	1.0185	0.875555	1.228	0.981835	1.14839	0.870786	1.20371	0.514375	1.88018	2.48557	2.22857	2.16119	2.03056	1.6712	1.42457	1.31886	1.21475	1.18191	1.16734	1.11428
TC0100000503.rn.1	Acat2	acetyl-CoA acetyltransferase 2	Lipid metabolism	Lipoprotein metabolism	0.71691	0.748586	8.5876		0.928266	1.22878	0.760283	1.07728	1.379	0.832662	1.20097	0.771233	1.01947	0.980899	1.37949	0.89587	0.306546	1.29107	0.704809	0.565219	1.19281	0.488174	0.54171	0.771648	1.7101	6.0029	10.3197	16.3177
TC0800000620.rn.1	Apoa1	apolipoprotein A-I	Lipid metabolism	Lipoprotein metabolism	1.71424	0.935386	0.275293		1.11934	0.891067	1.24603	0.893383	0.991475	0.879069	1.12289	1.0086	1.31673	0.733618	0.865056	1.15599	1.59327	1.80361	1.75674	1.70334	0.868037	1.07007	1.03218	0.771265	0.373766	0.248966	0.220501	0.257939
TC0800000621.rn.1	Apoa4	apolipoprotein A-IV	Lipid metabolism	Lipoprotein metabolism	0.937054	0.287295	0.0494839		0.936665	1.15068	1.06762	0.797888	0.973878	1.02682	1.08677	0.785687	0.828876	1.30812	1.01928	0.981089	0.981514	0.928795	0.857278	0.980628	0.263506	0.341232	0.28603	0.258412	0.0977181	0.0292006	0.0385981	0.0324188
TC0800000623.rn.1	Apoa5	apolipoprotein A-V	Lipid metabolism	Lipoprotein metabolism	2.22005	1.71836	1.37868		0.979638	1.02079	1.20787	0.87058	1.02847	0.815317	1.72581	0.972314	0.940619	1.06313	1.07465	0.549869	2.55285	2.14529	2.20302	1.97906	1.62128	1.81482	1.33141	2.10591	0.97868	2.00151	1.27415	1.26039
TC0100004932.rn.1	Apoc2	apolipoprotein C-II	Lipid metabolism	Lipoprotein metabolism	1.84557	1.44662	1.06212		0.984844	1.05836	1.00227	0.997733	1.00765	0.742707	1.12112	0.992404	0.937013	1.06722	1.21116	0.75143	1.75814	1.79455	2.00731	1.82229	1.51752	1.60764	1.41942	1.24191	1.05306	1.27645	1.03496	0.884026
TC0100004933.rn.1	Apoc4	apolipoprotein C-IV	Lipid metabolism	Lipoprotein metabolism	4.42358	4.13347	1.78417		1.12648	1.27617	0.858649	0.887723	1.03219	0.79395	1.72565	0.968812	1.76736	0.793747	1.25985	0.540329	2.75293	4.71094	5.05646	5.17399	5.14547	4.88574	3.27274	3.22992	1.84983	2.21938	1.61617	1.45129
TC0700000025.rn.1	Apof	apolipoprotein F	Lipid metabolism	Lipoprotein metabolism	3.59085	8.32379	0.336872		1.03558	0.965643	1.15136	0.834658	1.16367	0.859351	1.34491	0.836165	2.58564	0.377212	0.479555	2.08526	5.79624	1.1372	0.925285	6.50468	8.04484	7.77997	5.66928	11.8011	0.408663	0.377802	0.269681	0.291344
TC0700003435.rn.1	Apol11a	apolipoprotein L 11a	Lipid metabolism	Lipoprotein metabolism	0.614747	0.489961	0.601426		0.666492	1.02975	1.15681	0.971107	0.812584	0.708143	1.23064	1.2571	1.15789	0.705634	0.86364	1.50318	0.646809	0.62847	0.542776	0.640933	0.483712	0.513646	0.514157	0.44833	0.823826	0.54557	0.512799	0.523509
TC0700003437.rn.1	Apol9a	apolipoprotein L 9a	Lipid metabolism	Lipoprotein metabolism	0.797907	0.651511	0.389454		0.333325	1.08788	1.06379	0.94004	0.868085	0.398998	1.15196	2.07113	0.911466	0.5625	1.09713	1.64397	0.765411	0.559924	0.71713	1.14916	0.574973	0.580329	0.664709	0.786035	0.513107	0.304734	0.447522	0.292452
TC0700004033.rn.1	RGD6490878_1	apolipoprotein L3-like	Lipid metabolism	Lipoprotein metabolism	0.837888	0.517154	0.234314		0.406494	1.3438	1.45442	0.744159	0.873989	0.447605	1.22297	1.14418	1.04223	0.417604	1.07581	0.95948	1.23991	0.67589	0.667076	0.768678	0.584742	0.510617	0.376779	0.596477	0.281171	0.186241	0.266146	0.203698
TC0800000239.rn.1	Ldlr	low density lipoprotein receptor	Lipid metabolism	Lipoprotein metabolism	0.477973	0.639069	1.70962		1.0187	0.955313	1.07473	0.981645	1.42318	0.80748	1.01177	0.988365	0.980533	1.01985	0.637318	1.12898	0.253684	0.637934	0.349948	0.670327	0.800244	0.502475	0.521286	0.73227	0.979262	1.29176	1.99995	2.5675
TC0100004537.rn.1	RGD1596891_1	similar to acetyl-Coenzyme A acetyltransferase 2	Lipid metabolism	Lipoprotein metabolism	0.860196	0.808887	2.01857		0.929533	1.10418	0.943428	1.05996	1.22367	0.875042	1.1428	0.687508	0.896726	1.11517	1.17649	0.810136	0.708985	0.917889	0.883053	0.930857	1.13766	0.720689	0.72677	0.650434	1.3766	1.70053	2.19124	2.80593
TC1900000507.rn.1	Pla2g15	"phospholipase A2, group XV"	Lipid metabolism	Phospholipid / glycolipid metabolism	4.64926	3.95008	4.31976		0.79368	1.02557	1.08301	0.975068	0.910351	0.960857	1.04074	1.07996	0.899473	1.07693	1.38452	0.928566	4.66	3.94652	5.60918	4.38134	6.59932	3.84315	2.9207	2.43714	3.40431	4.44427	5.51416	3.9163
TC1400001371.rn.1	Agpat9	1-acylglycerol-3-phosphate O-acyltransferase 9	Lipid metabolism	Phospholipid / glycolipid metabolism	5.57243	2.44855	5.06946		1.17012	1.30766	0.586528	0.854614	0.948799	1.05396	0.846688	1.52615	1.69301	0.638963	1.56504	0.525001	1.18036	9.27274	9.4926	2.34404	3.18558	3.86256	1.03449	1.71158	1.6298	5.70592	7.10886	5.83328
TC1500000457.rn.1	Abhd4	abhydrolase domain containing 4	Lipid metabolism	Phospholipid / glycolipid metabolism	1.91509	2.13476	1.54406		0.82033	1.10642	1.05666	0.94638	1.02752	0.728061	0.973219	1.07478	1.07936	0.931388	1.07367	0.761786	1.92198	1.76114	1.71195	2.26528	2.61723	2.08824	2.21837	1.61521	1.4971	1.63423	1.6498	1.39509
TC0500000919.rn.1	Acer2	alkaline ceramidase 2	Lipid metabolism	Phospholipid / glycolipid metabolism	2.3568	1.05811	0.883774		0.849985	1.13448	1.00263	0.997381	1.03787	0.963516	1.31114	0.944069	1.04507	0.956871	1.34403	0.603432	3.30828	2.57529	2.25556	1.28807	1.30846	1.0059	0.961311	0.956778	0.887406	0.884105	0.842106	0.921479
TC0100002983.rn.1	Chka	choline kinase alpha	Lipid metabolism	Phospholipid / glycolipid metabolism	0.700687	0.660843	0.351477		0.420187	1.37231	1.01403	0.986161	0.752219	1.45011	1.2652	0.790386	0.971429	1.21501	1.02941	0.534176	0.558439	0.848901	0.607998	0.787408	0.49964	0.753641	1.09046	0.299631	0.684041	0.280909	0.224516	0.216442
TC0200002692.rn.1	Hexb	hexosaminidase B	Lipid metabolism	Phospholipid / glycolipid metabolism	1.55423	2.44434	3.50995		0.91587	0.934873	1.06966	1.13786	1.0132	0.869773	0.986967	1.35578	1.28133	0.78044	1.48319	0.767359	1.17925	1.68432	1.69681	1.65653	2.66458	3.13524	2.11203	1.86549	1.92216	4.90981	3.60823	3.59961
TC0500000733.rn.1	Ugcg	UDP-glucose ceramide glucosyltransferase	Lipid metabolism	Phospholipid / glycolipid metabolism	1.73832	1.04684	1.43746		0.961482	1.47285	0.854549	1.04006	0.934593	1.06998	0.679476	1.42697	0.93671	1.06757	1.60107	0.865346	1.87358	1.87261	1.78335	1.42372	0.986324	1.07587	0.878133	1.24703	1.50617	1.72722	1.10601	1.41043
TC1200001785.rn.1	Acacb	acetyl-CoA carboxylase beta	Lipid metabolism	Regulation	0.15282	0.505905	1.0574		0.756532	1.08321	1.32955	0.923183	1.25952	0.65854	1.90423	0.793956	1.08354	0.872624	0.922903	1.53612	0.1157	0.169121	0.151258	0.175204	0.619486	0.447699	0.556249	0.400187	1.08491	0.905333	1.0525	1.18687
TC0900001343.rn.1	Lpin2	lipin 2	Lipid metabolism	Regulation	0.478169	0.889036	1.31468		1.70603	1.29378	0.772928	0.59132	1.09213	1.06851	0.935885	0.748293	1.171	0.92755	1.07811	0.521734	0.553986	0.674315	0.363759	0.320615	1.35462	0.831272	0.886736	0.483517	0.509619	1.06891	1.43952	2.24067
TC1200000662.rn.1	Acad10	"acyl-CoA dehydrogenase family, member 10"	Lipid metabolism		1.06133	1.26972	2.04934		0.859012	0.567376	1.16413	1.21172	0.940519	0.986916	1.15361	1.01326	1.05834	1.08048	0.580124	0.944879	1.07843	0.720095	1.17581	1.27099	1.14868	1.49887	0.93766	1.49368	1.70985	2.1292	1.83304	2.52529
TC0200001234.rn.1	Aadac	arylacetamide deacetylase	Lipid metabolism		0.449973	0.53815	0.568658		0.941899	0.902996	1.06169	1.14828	0.998086	1.00192	0.883363	1.03786	1.05934	0.933155	1.37917	0.943982	0.372513	0.494645	0.520124	0.412611	0.559178	0.591522	0.527675	0.474223	0.701295	0.742904	0.409325	0.421108
TC1500001449.rn.1	Ddhd1	DDHD domain containing 1	Lipid metabolism		0.265654	0.28395	0.284053		0.794214	5.18679	0.746445	1.25911	1.94648	0.294932	3.25076	0.513747	0.941546	2.02468	0.716857	1.06208	0.23988	0.266429	0.341456	0.21485	0.472524	0.285877	0.178205	0.199193	0.472968	0.25805	0.23273	0.172464
TC0300005071.rn.1	RGD6490002_1	INVOLVED IN lipid metabolic process (inferred)	Lipid metabolism		5.40635	4.21146	4.49295		1.15597	0.964262	1.03706	0.853418	0.883916	1.13133	1.19829	0.84884	0.908919	1.10021	1.17064	0.656865	5.7237	5.32219	4.63211	5.94739	4.81272	5.36022	2.80189	3.87102	2.61879	4.75471	5.46573	5.1326
TC0100002880.rn.1	Pnpla2	patatin-like phospholipase domain containing 2	Lipid metabolism		5.52011	3.5693	3.5883		1.14781	0.944392	1.05888	0.749794	1.14849	0.714142	1.45	0.870705	0.902467	1.10807	1.86086	0.731051	6.06481	5.75762	5.03819	5.2198	5.05905	3.91211	3.38114	1.92492	2.29659	4.53582	3.49656	4.02421
TC0300005070.rn.1	Pnpla7	patatin-like phospholipase domain containing 7	Lipid metabolism		4.39004	3.37959	4.15407		1.1197	0.963824	1.03753	0.887746	0.893396	1.11932	1.25589	0.859994	0.914124	1.13554	1.09394	0.72197	4.99733	4.12409	3.72472	4.71403	3.67836	4.08292	2.40117	3.35593	2.48961	4.45937	4.75985	4.90744
TC0500003068.rn.1	Plin2	perilipin 2	Lipid metabolism		1.89574	0.673612	0.681387		0.675525	0.962485	1.15115	1.03898	1.28355	0.921727	1.08492	0.728541	0.832122	0.855586	1.16879	1.48329	1.64421	1.57996	2.02727	2.33153	0.719792	0.68502	0.739856	0.549779	0.979731	0.714688	0.718505	0.312625
TC0800003059.rn.1	Me1	"malic enzyme 1, NADP(+)-dependent, cytosolic"	Lipid metabolism	Fatty acid synthesis	0.230804	0.0998205	0.444833		0.338119	1.46541	1.15466	0.866051	1.61733	0.426654	1.91448	0.618303	1.26063	0.782323	0.875162	1.14265	0.179714	0.240728	0.289619	0.213155	0.105819	0.101556	0.110119	0.0817878	0.486074	0.39465	0.381076	0.51753
TC0200001816.rn.1	Hao2	hydroxyacid oxidase 2 (long chain)	Lipid metabolism | Amino acid metabolism	Fatty acid oxidation | Degradation	0.428825	0.512821	0.118813		1.01011	0.749246	0.989995	1.2884	0.750197	1.63952	0.884727	1.13029	0.549594	1.62436	0.615626	2.53656	0.527669	0.283432	0.660824	0.243373	0.394025	0.509767	0.903041	0.244451	0.32232	0.0401459	0.0529381	0.0598502
TC0500001692.rn.1	Hmgcl	3-hydroxymethyl-3-methylglutaryl-CoA lyase	Lipid metabolism | Amino acid metabolism	Ketone body metabolism | Degradation	2.03929	2.19922	2.19632		0.856328	0.952077	1.1739	1.05034	0.968687	1.00034	1.24134	0.999657	1.0116	0.980225	1.04388	0.988534	2.03486	2.09372	1.9698	2.05876	2.30567	2.52188	2.14505	1.82428	1.99993	2.69642	2.2364	1.85254
TC0700002295.rn.1	Angptl4	angiopoietin-like 4	Lipid metabolism | Apoptosis	Regulation | Antiapoptotic	1.98596	0.572634	0.238132		0.34737	0.625965	4.03363	1.59753	0.99731	0.932708	2.39362	1.0027	0.737845	1.3553	2.60806	0.640698	2.37922	0.914462	2.0121	2.63806	0.742866	0.539729	0.80152	0.206422	0.335191	0.214836	0.344367	0.0581366
TC1000003800.rn.1	Acly	ATP citrate lyase	Lipid metabolism | Carbohydrate metabolism	Lipogenesis | Citrate cycle	0.0738646	0.0622013	0.453182		0.753477	1.58336	0.727969	1.32718	0.969389	1.03158	1.06649	0.536772	1.00534	0.994684	0.477629	3.38693	0.0367105	0.116126	0.054515	0.0881074	0.0814508	0.042374	0.0510651	0.0739154	0.257994	0.254484	0.448114	0.852135
TC1700000617.rn.1	Acot13	acyl-CoA thioesterase 13	Lipid metabolism | Carbohydrate metabolism		0.525797	0.904027	1.32752		0.866968	1.07459	0.930587	1.19936	1.05224	0.950357	1.1136	0.854971	1.06786	0.936455	0.882112	1.16352	0.423353	0.562295	0.583614	0.533927	0.957004	1.13101	0.822065	0.70603	1.11132	1.73862	1.19036	1.26976
TC0200003266.rn.1	Fabp5	"fatty acid binding protein 5, epidermal"	Lipid metabolism | Differentiation / organogenesis	Fatty acid transport / storage | Epithelia-specific	0.133378	0.0930908	0.215106		0.713567	1.39731	1.30293	0.767504	1.20049	0.832992	1.75896	0.740247	1.5457	0.589527	1.69207	0.646956	0.125342	0.168491	0.154596	0.0850818	0.0966853	0.0897361	0.115936	0.070006	0.22023	0.178156	0.20285	0.259189
TC0300002821.rn.1	Crat	carnitine O-acetyltransferase	Lipid metabolism | Energy metabolism		5.89225	4.38774	4.70174		0.839659	1.09956	1.32127	0.909455	1.26556	0.670155	1.7547	0.790165	1.03584	0.787894	1.04281	0.9654	5.35144	4.12366	6.88165	7.21226	5.38561	4.87008	4.61963	2.67566	2.69134	5.03506	6.24627	4.8343
TC0100002480.rn.1	Acsm2a	acyl-CoA synthetase medium-chain family member 2A	Lipid metabolism | Hormonal signaling	--- | Electrolyte metabolism regulation	1.27359	1.34373	14.6346		1.01074	0.94641	1.4055	0.989377	1.08496	0.661638	1.08001	0.925913	0.942316	1.06122	1.20658	0.573786	0.63037	1.42523	1.01841	2.02036	1.42804	1.48172	0.892429	1.57274	4.50773	16.5485	15.5869	21.895
TC2000000386.rn.1	Agpat3	1-acylglycerol-3-phosphate O-acyltransferase 3	Lipid metabolism | Intracellular transport	Phospholipid / glycolipid metabolism | Vesicle transport	1.85325	1.40785	2.46624		0.783833	1.00299	1.21266	0.997015	0.994184	0.856734	1.13152	1.00585	1.04177	0.957715	1.30778	0.959904	1.89604	2.10114	1.79455	1.62128	1.52082	1.59956	1.28461	1.22642	2.32702	2.87743	2.3329	2.32763
TC1000002798.rn.1	Slc22a5	"solute carrier family 22 (organic cation/carnitine transporter), member 5"	Lipid metabolism | Membrane transport	Fatty acid oxidation | Solute transport	7.46089	4.1731	4.10998		1.00106	0.998944	1.19417	0.802934	0.956772	0.800587	1.36406	1.04518	0.974075	1.02661	1.87825	0.607664	10.9904	4.97073	7.50793	6.37447	5.29657	3.92604	3.08137	4.3884	2.90698	5.21049	4.79472	3.52772
TC0800001554.rn.1	Slc25a20	"solute carrier family 25 (carnitine/acylcarnitine translocase), member 20"	Lipid metabolism | Membrane transport	Fatty acid oxidation | Solute transport	1.7761	1.3455	1.20353		0.890401	1.0988	1.1567	0.910084	1.02279	0.97772	1.3358	0.951285	1.00205	0.997957	1.233	0.76859	1.85713	1.54351	1.90008	1.8037	1.42187	1.47319	1.28906	1.19788	1.16181	1.32244	1.14663	1.18323
TC0700001592.rn.1	Ppara	peroxisome proliferator activated receptor alpha	Lipid metabolism | Regulation of gene expression	Regulation | Transcription factor	2.03698	1.81257	1.41413		0.992495	1.00756	1.21296	0.502518	1.08777	0.919315	1.58585	0.772037	1.20613	0.829097	1.64031	0.380802	2.35687	3.35351	1.43834	0.999186	1.94422	1.85516	2.05461	1.3963	1.11046	1.41836	1.64068	1.48702
TC2000000312.rn.1	Ppard	peroxisome proliferator-activated receptor delta	Lipid metabolism | Regulation of gene expression	Regulation | Transcription factor	0.506482	0.552113	0.355569		1.02866	0.972143	0.885798	1.31238	1.08188	0.953943	1.03649	0.964799	0.915863	1.09187	0.65826	1.13758	0.436215	0.608695	0.433819	0.547197	0.654181	0.544354	0.637269	0.372649	0.371654	0.351236	0.332626	0.366759
TC1400001365.rn.1	Cds1	CDP-diacylglycerol synthase 1	Lipid metabolism | Regulation of proliferation	Phospholipid / glycolipid metabolism | (IGF)-PI3K-PKB pathway	1.70641	1.7563	2.14778		0.852245	1.3227	0.829487	1.17337	1.07305	0.958329	1.04348	0.842421	0.895664	1.14269	1.11649	0.842148	1.46545	1.86334	2.22562	1.27123	2.5334	1.65742	1.33275	1.50164	1.91169	1.82652	2.33208	2.52083
TC1200000578.rn.1	Scarb1	"scavenger receptor class B, member 1"	Lipid metabolism | Steroid metabolism	Lipoprotein metabolism	1.75605	1.22261	1.30063		1.00357	0.996441	1.19472	0.661076	1.0476	0.762334	1.04302	0.958751	1.12684	0.887438	1.16582	0.486356	1.74213	1.88849	1.87964	1.51393	1.47293	1.14889	1.20797	1.06066	1.24122	1.47318	1.32263	1.16548
TC0700001892.rn.1	Soat2	sterol O-acyltransferase 2	Lipid metabolism | Steroid metabolism	Regulation | Cholesterol biosynthesis	1.06155	1.81131	3.17628		0.784556	1.01091	1.38676	0.989205	0.996151	0.854596	1.09507	1.00386	1.00148	1.19193	0.998521	0.977009	0.666616	1.0742	1.10579	1.39959	2.50076	1.68061	1.18885	1.87501	1.85978	3.5149	3.78503	3.54542
TC1000002930.rn.1	Srebf1	sterol regulatory element binding transcription factor 1	Lipid metabolism | Steroid metabolism	Regulation | Cholesterol biosynthesis	0.13398	0.307892	0.386098		0.708513	1.41141	0.580463	2.13961	1.05609	1.27425	0.946887	0.788101	1.3189	0.758209	0.191461	2.18267	0.0553038	0.190687	0.0896776	0.200252	0.348197	0.313369	0.272062	0.297941	0.615178	0.273048	0.233964	0.4222
TC0700001520.rn.1	Srebf2	sterol regulatory element binding transcription factor 2	Lipid metabolism | Steroid metabolism | Regulation of gene expression	Regulation | Cholesterol biosynthesis | Transcription factor	0.925439	0.911747	2.08141		1.1175	0.970614	0.888859	1.03028	1.03952	0.96198	0.926571	1.11059	1.03699	1.02223	0.85741	0.978253	0.785437	1.19349	0.757752	0.965074	1.33696	0.721266	0.762208	0.826553	1.04943	1.57358	2.74914	2.9535
TC1600001069.rn.1	Slc10a2	"solute carrier family 10 (sodium/bile acid cotransporter), member 2"	Membrane transport	Bile acid transport	0.784115	0.472241	0.399549		0.829471	1.2062	1.20559	0.255804	1.23215	1.18656	0.573764	0.842776	0.792698	1.26151	0.685742	2.55326	0.911599	0.706926	0.250156	1.26778	0.189629	0.828206	0.539278	0.33185	0.661995	0.326748	0.30685	0.302602
TC1800001567.rn.1	Atp8b1	"ATPase, aminophospholipid transporter, class I, type 8B, member 1"	Membrane transport	Ion transport	1.15226	1.10278	2.0918		0.836002	0.915817	1.09192	1.23483	1.09043	0.854796	0.94482	1.0584	0.977389	0.7187	1.02313	1.05929	1.05903	1.18694	1.14533	1.21775	1.06253	1.06275	1.02257	1.26327	1.87446	2.38813	1.81388	2.29075
TC0500000782.rn.1	Atp6v1g1	"ATPase, H transporting, lysosomal V1 subunit G1"	Membrane transport	Ion transport	1.08322	1.14252	1.82918		0.938888	0.977129	1.02341	1.08123	0.932403	0.860121	1.0725	1.09785	0.953367	1.04891	1.29102	0.922905	1.0368	1.07181	1.29757	0.926686	1.16998	1.36705	1.07013	0.962917	1.36808	2.02898	1.72782	2.19187
TC0X00002633.rn.1	Atp6ap1	"ATPase, H+ transporting, lysosomal accessory protein 1"	Membrane transport	Ion transport	2.12711	1.37002	1.32177		0.926091	1.07981	1.15216	0.920198	0.982075	0.876563	1.01825	1.04076	1.08594	0.920863	1.1891	0.705697	2.092	2.34248	2.02449	2.04946	1.54268	1.42324	1.19193	1.32225	1.31517	1.39789	1.25982	1.3142
TC1300001802.rn.1	Atp1b1	"ATPase, Na+/K+ transporting, beta 1 polypeptide"	Membrane transport	Ion transport	1.8448	1.75946	1.82792		1.00652	1.56189	0.73781	0.993524	1.2349	0.703171	1.30634	0.80978	1.06469	1.54611	0.939237	0.490678	1.40521	2.32078	1.91348	1.73974	2.60111	2.44063	0.993561	1.00252	1.72548	2.2706	1.23218	2.08343
TC1000003195.rn.1	Ctns	"cystinosin, lysosomal cystine transporter"	Membrane transport	Ion transport	1.77237	2.07908	1.60016		0.890381	0.83849	1.13854	1.12311	0.935899	0.734942	1.26958	1.06849	0.962206	0.632541	1.03928	1.0481	1.99147	1.83744	1.75643	1.50415	2.05555	2.05572	2.60895	1.59611	1.61452	1.896	1.37998	1.51014
TC0600003485.rn.1	Flvcr2	"feline leukemia virus subgroup C cellular receptor family, member 2"	Membrane transport	Ion transport	1.3792	1.57942	2.51426		0.612127	0.876193	1.4409	1.1413	1.45033	0.939026	0.784012	1.06493	1.0667	0.724253	1.18355	0.937474	1.49321	1.36589	1.07873	1.57896	1.33393	1.45405	1.68945	1.84026	2.06512	3.41165	1.73178	2.84851
TC1400002320.rn.1	Slc1a4	"solute carrier family 1 (glutamate/neutral amino acid transporter), member 4"	Membrane transport	Ion transport	2.74438	1.66513	1.02795		0.983747	1.01652	0.853155	1.1724	1.09928	0.90969	0.841576	1.13127	1.65956	0.957819	1.04404	0.868565	4.49932	2.03635	3.36808	1.07376	1.30935	1.70857	2.42586	1.21674	1.16985	1.03359	0.889048	1.01931
TC0200000774.rn.1	Slc10a5	"solute carrier family 10, member 5"	Membrane transport	Ion transport	0.454465	0.531328	0.345288		0.996609	0.953198	1.00879	1.0034	0.97884	1.02162	0.740024	1.23676	1.1044	0.90547	1.5625	0.889358	0.345086	0.562939	0.435295	0.474542	0.593275	0.508218	0.570288	0.45353	0.430081	0.28038	0.302095	0.368595
TC1800000572.rn.1	Slc12a2	"solute carrier family 12 (sodium/potassium/chloride transporter), member 2"	Membrane transport	Ion transport	1.7016	0.956619	0.727675		0.876631	1.10117	1.0057	0.994328	0.950214	1.05239	0.882343	1.08825	0.87354	1.14504	1.14477	0.561024	1.75245	2.05984	1.85257	1.14155	1.27905	1.015	0.742586	0.789837	0.941172	0.641361	0.636753	0.691415
TC0400002678.rn.1	Slc13a4	"solute carrier family 13 (sodium/sulfate symporter), member 4"	Membrane transport	Ion transport	0.412935	0.369914	0.271269		1.30532	0.800588	0.816676	1.22448	0.918003	1.21974	0.501952	1.08932	1.22545	0.816027	0.579471	2.07218	0.210581	0.542345	0.335487	0.563329	0.419699	0.252878	0.34518	0.461899	0.720206	0.107085	0.131621	0.126164
TC2000001686.rn.1	Slc16a10	"solute carrier family 16 (aromatic amino acid transporter), member 10"	Membrane transport	Ion transport	3.57458	5.17998	2.48492		1.08735	1.81085	0.555047	0.919668	1.07315	0.931839	1.12553	0.80887	1.18552	1.05416	0.948619	0.195287	3.98575	3.95813	3.7504	2.60404	6.13455	5.96226	3.81908	4.80403	2.21399	2.90632	2.04733	2.77203
TC0X00002013.rn.1	Slc16a2	"solute carrier family 16, member 2 (thyroid hormone transporter)"	Membrane transport	Ion transport	1.83549	1.68	1.05391		0.889899	1.14234	1.08399	0.922521	1.00941	0.990681	1.13435	0.932108	1.23237	0.88189	1.13393	0.580316	1.60995	2.12418	1.54883	2.05898	1.96973	1.49812	1.47646	1.77568	1.34182	0.901439	0.96682	1.00555
TC0200001962.rn.1	Slc16a4	"solute carrier family 16, member 4"	Membrane transport	Ion transport	1.00218	0.961708	0.352731		1.05119	0.631834	0.951304	1.18456	0.78703	1.2706	0.626045	1.52615	0.660694	1.51548	0.820156	1.21928	0.984137	1.05304	1.23244	0.73909	0.874621	0.873589	1.16962	0.929005	0.658598	0.218933	0.256208	0.277183
TC0800002991.rn.1	Slc17a5	"solute carrier family 17 (acidic sugar transporter), member 5"	Membrane transport	Ion transport	2.38511	1.43316	1.21173		1.08296	0.923393	1.15173	0.920363	0.885475	1.1363	0.926671	1.07913	1.00629	0.993751	1.71271	0.685575	2.44324	2.36363	2.5065	2.22707	1.90581	1.48506	1.16801	1.17376	1.24389	1.03987	1.26881	1.29435
TC0300002578.rn.1	Slc17a9	"solute carrier family 17 (vesicular nucleotide transporter), member 9"	Membrane transport	Ion transport	0.338288	0.413074	0.22242		0.7016	0.96608	1.30633	1.03511	1.06599	0.696762	0.938098	1.17924	0.924299	0.483357	1.0819	1.18615	0.324655	0.309385	0.271131	0.447981	0.265506	0.353466	0.553817	0.479508	0.346132	0.198409	0.180249	0.164891
TC1700001793.rn.1	Slc17a2	"solute carrier family 17, member 2"	Membrane transport	Ion transport	2.57159	1.27464	0.941658		0.762225	1.2705	1.08963	0.917745	1.00648	0.806975	0.993562	1.20932	0.965845	1.03536	1.28577	0.555029	2.93917	2.74424	2.46266	2.14029	1.48957	1.18741	0.962214	1.45937	1.02933	0.896586	1.03319	0.80753
TC0100004215.rn.1	Slc2a12	"solute carrier family 2 (facilitated glucose transporter), member 12"	Membrane transport	Ion transport	1.08373	1.26205	3.00088		0.331171	1.09977	1.42845	0.909285	1.26893	0.734443	0.788068	1.34015	1.01396	0.98574	2.26347	0.986232	0.235501	1.56812	0.812508	1.7188	2.63576	0.900128	0.857064	0.655254	2.51502	2.52478	4.18835	2.77537
TC1400000768.rn.1	Slc2a9	"solute carrier family 2 (facilitated glucose transporter), member 9"	Membrane transport	Ion transport	0.948801	1.62305	3.04792		0.856108	1.0106	1.29718	0.989508	1.30491	1.24904	0.800615	0.793951	1.35235	0.497358	0.95321	1.04909	0.724581	1.00506	0.869125	1.19644	1.50708	2.4312	1.35048	1.20343	2.23031	3.59185	3.04806	3.32146
TC0100006928.rn.1	Slc25a22	"solute carrier family 25 (mitochondrial carrier, glutamate), member 22 (Slc25a22), mRNA "	Membrane transport	Ion transport	3.9061	2.42905	1.30187		1.07599	1.04518	0.956776	0.642026	1.21056	0.656367	1.82143	0.826061	1.10291	0.906694	1.21129	0.429025	3.40943	5.13194	3.46381	3.61923	3.1477	2.6873	1.85767	2.02352	1.43095	1.62099	0.926459	1.22908
TC0900000085.rn.1	Slc25a23	"solute carrier family 25 (mitochondrial carrier; phosphate carrier), member 23"	Membrane transport	Ion transport	0.438297	0.734619	0.526504		0.999664	0.825481	1.02072	1.00033	1.04162	0.960043	0.798267	1.26505	1.03094	0.910426	1.12778	0.96999	0.21008	0.607082	0.480555	0.455471	0.748409	0.751781	0.822677	0.615609	0.899638	0.498671	0.323025	0.384682
TC1600000308.rn.1	Slc25a42	"solute carrier family 25, member 42"	Membrane transport	Ion transport	2.08407	1.34752	1.42276		0.988286	0.983784	1.19169	1.01185	0.953362	1.04892	1.05641	0.888425	0.956951	1.04499	1.35473	0.791667	2.33783	1.92468	2.13261	1.94114	1.27671	1.28749	1.22431	1.60158	1.33955	1.56555	1.41302	1.37292
TC0300001642.rn.1	Slc27a2	"solute carrier family 27 (fatty acid transporter), member 2"	Membrane transport	Ion transport	2.01103	1.69683	1.79304		1.00809	0.983848	1.0957	0.991976	1.06279	0.940917	1.07995	0.881445	0.977151	1.02338	1.29089	0.948866	2.30524	2.00006	1.8543	1.88452	1.89275	1.83782	1.44144	1.61532	1.45198	1.73591	1.86186	2.12242
TC1200001140.rn.1	Slc29a4	"solute carrier family 29 (equilibrative nucleoside transporter), member 4"	Membrane transport	Ion transport	1.76923	1.01519	0.948492		0.957562	1.04432	1.15504	0.83902	0.982535	0.893497	1.01778	1.0848	1.14659	0.972456	1.02832	0.92142	2.18927	1.80093	1.88183	1.20488	1.10956	0.989754	1.05427	0.907159	1.0571	0.906619	1.01827	0.811985
TC1300000979.rn.1	Slc30a10	"solute carrier family 30, member 10"	Membrane transport	Ion transport	0.803541	0.577833	0.554473		0.841815	0.983484	1.01679	1.10949	0.908094	1.03687	0.964444	1.12088	0.919689	1.09215	1.08732	0.853929	0.810502	0.8666	0.81139	0.725672	0.585825	0.624584	0.609643	0.491279	0.882725	0.455974	0.433427	0.445767
TC1400001885.rn.1	Slc34a2	"solute carrier family 34 (type II sodium/phosphate contransporter), member 2"	Membrane transport	Ion transport	0.865588	0.302643	0.352368		0.437532	1.29105	0.774563	2.8095	1.25797	0.794929	0.626688	1.30681	1.08569	0.45096	0.921074	1.21019	0.355365	1.11503	0.839979	1.15198	0.141548	0.269653	0.252388	0.546984	0.76338	0.338145	0.148478	0.15947
TC0600002032.rn.1	Slc35f6	"solute carrier family 35, member F6"	Membrane transport	Ion transport	2.32704	1.78018	1.57299		0.926589	1.02156	1.1754	0.978892	1.04574	0.775941	0.984557	1.01569	1.1526	1.04244	0.95929	0.821029	1.91732	2.31194	2.77666	2.30226	1.69585	2.24011	1.46426	1.72052	1.54713	1.91017	1.58232	1.25233
TC1900000076.rn.1	Slc38a7	"solute carrier family 38, member 7"	Membrane transport	Ion transport	2.06098	1.49292	1.73887		0.878099	1.171	1.08327	0.923134	0.958117	0.797927	1.04371	1.08777	1.18266	0.878564	1.13822	0.759169	1.82333	2.35743	2.39402	1.66916	1.63757	1.67564	1.21158	1.44689	1.43916	2.06535	1.8068	1.64416
TC0700003403.rn.1	Slc39a4	"solute carrier family 39 (zinc transporter), member 4"	Membrane transport	Ion transport	0.531721	0.843081	0.613729		0.644461	1.04569	1.2895	0.956309	0.848047	1.12163	1.3346	0.891558	1.00032	1.20951	0.801982	0.999681	0.445889	0.509172	0.522303	0.649518	0.78108	0.771917	1.0622	0.757123	0.813401	0.527169	0.49718	0.617165
TC1000003864.rn.1	Slc4a1	"solute carrier family 4 (anion exchanger), member 1"	Membrane transport	Ion transport	1.18752	0.48722	0.628033		0.696477	0.843449	1.18561	1.49134	1.36714	1.08204	0.836917	0.924184	1.04314	0.87505	1.28082	0.958649	1.84712	1.14083	0.654989	1.10715	0.521928	0.483299	0.514271	0.429382	0.693409	0.595977	0.569377	0.653369
TC1400001529.rn.1	Slc4a4	"solute carrier family 4, sodium bicarbonate cotransporter, member 4"	Membrane transport	Ion transport	3.93685	2.38111	4.76155		0.917469	1.14938	0.928677	1.0768	1.0174	0.932625	1.15992	0.982893	0.914684	1.09327	1.45246	0.637735	5.38401	3.03018	3.52074	3.81246	3.40031	2.04415	1.8877	2.19229	2.86314	4.22656	6.11148	5.84504
TC1000001165.rn.1	Slc46a1	"solute carrier family 46 (folate transporter), member 1"	Membrane transport	Ion transport	0.55729	0.701469	0.230194		0.946011	0.876626	1.48816	1.05707	0.841147	1.59535	0.871803	1.14705	1.0277	0.842462	0.973044	1.68747	0.494945	0.511678	0.55725	0.665288	0.508431	0.74024	0.937252	0.619953	0.307299	0.228889	0.209076	0.175513
TC0200004065.rn.1	Slc50a1	"solute carrier family 50 (sugar efflux transporter), member 1"	Membrane transport	Ion transport	1.29977	2.14772	0.806614		1.0941	1.2094	0.913991	0.836873	1.03928	0.962205	1.52613	0.939504	1.29895	0.997234	1.00277	0.736112	1.18992	1.08372	1.49693	1.42851	3.02902	2.17748	2.02751	1.35688	1.18119	0.722743	0.663731	0.658791
TC0X00000023.rn.1	Slc9a7	"solute carrier family 9, subfamily A (NHE7, cation proton antiporter 7), member 7"	Membrane transport	Ion transport	0.974108	0.717014	0.384175		1.02032	0.665542	0.980089	1.34195	0.938772	1.16784	0.915076	1.06522	1.874	0.812656	0.931266	1.07381	0.943857	1.219	1.25179	0.481786	1.01635	0.720981	0.655324	0.475401	0.550955	0.31896	0.330376	0.336409
TC0400004020.rn.1	Slco1a1	"solute carrier organic anion transporter family, member 1a1"	Membrane transport	Ion transport	1.54819	1.83706	1.84165		0.936089	1.14752	0.851104	1.06827	0.851097	0.969313	1.05695	1.03166	0.89266	1.54152	1.12025	0.707353	1.2836	2.04956	1.38223	1.47736	2.47019	1.74272	1.67079	1.46454	1.4729	1.76141	2.12218	2.01012
TC0100005182.rn.1	Fxyd1	FXYD domain-containing ion transport regulator 1	Membrane transport	Ion transport	2.32326	3.0797	1.39986		1.07606	1.20461	0.929314	0.827018	0.957407	0.940098	1.42987	1.04449	1.20161	0.87517	1.14263	0.510558	1.72809	2.32481	2.43071	2.80943	4.09145	3.36982	2.38809	2.46942	1.37625	1.69193	1.27034	1.26091
TC0200001912.rn.1	Slc16a1	"solute carrier family 16 (monocarboxylate transporter), member 1"	Membrane transport	Ion transport | Solute transport	1.83436	0.911664	0.505154		0.997054	1.00296	0.989768	1.16901	0.85942	1.16357	0.846515	1.26697	0.796752	1.05179	0.999245	1.00075	1.77253	1.51113	2.27425	1.77954	0.837441	1.01006	1.17101	0.628152	0.713595	0.469783	0.458365	0.378873
TC1000003335.rn.1	Slc13a2	"solute carrier family 13 (sodium-dependent dicarboxylate transporter), member 2"	Membrane transport	Solute transport	0.84007	0.747759	0.487776		0.998651	0.955485	1.39156	1.00135	0.436931	0.957541	1.04434	1.17686	1.0634	0.940379	1.68425	0.741354	0.705045	1.16627	0.582915	0.906044	0.724603	0.987835	0.64757	0.631028	0.708982	0.38316	0.288599	0.570363
TC0300004779.rn.1	Slc13a3	"solute carrier family 13 (sodium-dependent dicarboxylate transporter), member 3"	Membrane transport	Solute transport	3.36051	3.06062	4.05118		1.05665	0.805995	0.946383	1.11767	0.930108	1.07514	0.907783	1.46925	1.46829	0.727012	1.29534	0.771998	2.39762	3.676	2.83767	4.53074	3.38536	2.36073	2.12757	4.36883	2.76005	3.58588	4.66978	5.18901
TC0500001955.rn.1	Slc2a5	"solute carrier family 2 (facilitated glucose/fructose transporter), member 5"	Membrane transport	Solute transport	0.214827	0.137495	0.363429		0.703848	1.20711	1.40954	0.828426	0.810947	1.23313	1.28105	0.465528	0.869458	1.124	1.1343	0.889679	0.157674	0.213647	0.179574	0.308415	0.110661	0.15286	0.128562	0.157896	0.438255	0.331529	0.353447	0.330483
TC1800001246.rn.1	Slc23a1	"solute carrier family 23 (ascorbic acid transporter), member 1"	Membrane transport	Solute transport	0.480805	1.4414	0.875142		0.955813	1.04623	1.25308	0.873773	1.08508	0.835835	1.45637	0.921595	1.67657	0.999059	1.00094	0.961782	0.384536	0.539715	0.442231	0.556738	1.83097	1.25066	1.54151	1.14246	1.19972	0.739636	0.752484	0.808723
TC0300005076.rn.1	Slc28a2	"solute carrier family 28 (sodium-coupled nucleoside transporter), member 2"	Membrane transport	Solute transport	0.379202	0.479218	0.381536		0.975549	0.383225	1.31521	1.02506	1.22881	0.814854	0.697937	1.22721	1.01219	0.987958	0.963133	1.21213	0.309782	0.305485	0.238447	0.663093	0.581184	0.472533	0.464679	0.398477	0.64436	0.334934	0.389127	0.157724
TC0700003804.rn.1	Slc38a2	"solute carrier family 38, member 2"	Membrane transport	Solute transport	2.2425	1.29728	0.750879		1.04026	0.961299	1.13904	0.611898	0.840847	1.18928	1.29271	0.733226	0.747532	1.33773	1.39905	0.162279	1.97338	2.28722	2.967	1.74239	1.19895	2.05067	0.703157	1.23634	0.908479	0.651204	0.649118	0.794714
TC0300000976.rn.1	Slc43a1	"solute carrier family 43 (amino acid system L transporter), member 1"	Membrane transport	Solute transport	0.683491	0.910229	0.516068		0.911737	1.29424	0.923682	1.08262	0.91446	0.957031	1.15469	1.0449	1.09131	0.712878	0.978595	1.02187	0.776527	0.742028	0.675088	0.540321	0.673304	1.01124	1.28999	0.666379	0.507776	0.651556	0.49409	0.41085
TC1900001618.rn.1	Slc7a5	"solute carrier family 7 (amino acid transporter light chain, L system), member 5"	Membrane transport	Solute transport	1.38162	1.68083	4.02549		0.867497	1.1895	1.07981	0.926088	1.25376	0.797603	0.782392	1.52624	1.21543	0.754285	1.07597	0.929393	1.47558	1.25014	1.0329	1.76786	1.62685	1.15477	1.08185	2.85986	2.98246	5.19696	2.59163	5.33092
TC1600001707.rn.1	Slc7a2	"solute carrier family 7 (cationic amino acid transporter, y+ system), member 2"	Membrane transport	Solute transport	1.86199	1.83086	1.34331		0.942515	1.38917	0.878018	1.06099	0.975142	1.02549	1.47439	0.824478	1.21507	0.940178	1.06363	0.679039	2.16969	2.14043	1.77304	1.36479	2.21649	1.96618	1.56929	1.5715	1.71108	1.45866	0.935721	1.26778
TC1200000147.rn.1	Slc46a3	"solute carrier family 46, member 3"	Membrane transport	Unknown	1.40115	2.06413	3.50828		1.06719	0.897075	1.20889	0.937036	0.978455	0.833901	1.042	1.02202	0.876971	1.14029	1.81366	0.674788	1.47012	1.33981	1.44299	1.35168	2.7999	2.00004	2.11389	1.34271	2.14923	3.86478	5.28453	2.73457
TC0500002749.rn.1	Abca1	"ATP-binding cassette, subfamily A (ABC1), member 1"	Membrane transport		0.670039	0.533142	0.637943		1.0367	0.950359	1.1412	0.964601	1.09189	0.872146	0.915846	1.23253	1.08235	0.939524	0.877888	1.06437	0.58225	0.934552	0.60789	0.555464	0.594761	0.48406	0.536802	0.516946	0.660416	0.480571	0.578512	0.832275
TC1000004034.rn.1	Abca8b	"ATP-binding cassette, sub-family A (ABC1), member 8b"	Membrane transport		1.62671	2.11224	2.77582		1.24355	0.804151	0.687276	1.81096	1.10388	0.905895	0.904078	1.53381	1.12442	0.986551	1.01363	0.785891	0.963029	1.6764	1.92419	1.94323	3.12531	1.74622	1.61601	1.96144	2.01113	2.83392	3.50004	2.75819
TC0400002321.rn.1	Abcb1b	"ATP-binding cassette, subfamily B (MDR/TAP), member 1B"	Membrane transport		4.31971	0.900497	2.31589		0.710079	0.960729	1.04088	1.50623	1.30181	0.81262	0.731677	1.23059	0.751222	1.61375	1.33116	0.375383	1.30178	8.4194	4.06788	3.4898	1.0797	1.06766	0.580225	0.874411	3.02104	1.43932	2.63145	2.17176
TC0X00002648.rn.1	Abcd1	"ATP-binding cassette, subfamily D (ALD), member 1"	Membrane transport		0.47029	0.72382	0.546915		0.944882	1.09058	0.973984	1.02671	1.14359	0.981331	1.01902	0.88341	1.37758	0.770224	1.00798	0.992078	0.317694	0.48634	0.401725	0.675399	0.879191	0.751298	0.686103	0.578687	0.738752	0.505431	0.452099	0.491376
TC1400002460.rn.1	Abcg3	"ATP-binding cassette, subfamily G (WHITE), member 3"	Membrane transport		0.74815	0.497814	0.720397		0.994089	1.04363	1.00594	0.67111	0.913056	0.806659	1.14336	1.09522	1.00045	0.802625	0.999551	1.25625	0.617095	0.74049	0.727348	0.907667	0.452366	0.54575	0.61606	0.377081	0.983461	0.786773	0.424468	0.686888
TC1400002461.rn.1	Abcg3l3	"ATP-binding cassette, subfamily G (WHITE), member 3-like 3"	Membrane transport		0.769583	0.542252	0.748991		0.866199	1.15447	1.24935	0.820707	0.951942	0.910258	1.16512	1.05048	0.977269	0.795037	1.03208	1.02326	0.643452	0.749017	0.750117	0.935747	0.518358	0.579783	0.666032	0.404837	0.983339	0.771961	0.515564	0.725099
TC1000003587.rn.1	Abcc3	"ATP-binding cassette, subfamily C (CFTR/MRP), member 3"	Membrane transport | Biotransformation	Bile acid transport | Phase III	1.43285	1.44018	31.9332		0.823554	1.09018	1.23297	0.917281	1.47943	0.877143	1.07845	0.927257	1.08491	0.921732	1.17816	0.806093	1.21753	1.2657	1.14279	2.10537	1.44803	1.26931	0.891015	2.15238	1.68364	53.4575	23.6973	48.8943
TC0400002322.rn.1	Abcb1a	"ATP-binding cassette, sub-family B (MDR/TAP), member 1A"	Membrane transport | Biotransformation	Solute transport | Phase III	2.78014	2.01305	4.57594		1.00617	0.993866	1.25543	0.92548	0.975841	0.574527	1.02476	1.0796	1.03655	0.964742	2.04858	0.275328	1.82344	3.56003	3.06983	2.66728	3.46551	1.72963	1.29011	1.56696	3.05546	4.55001	5.62816	5.07011
TC0100005415.rn.1	Abcc6	"ATP-binding cassette, subfamily C (CFTR/MRP), member 6"	Membrane transport | Biotransformation	Solute transport | Phase III	0.687576	0.745422	0.553378		1.07298	0.964374	1.03694	0.850046	1.05224	0.950352	1.10588	0.862803	1.05136	0.998087	0.825598	1.00192	0.686922	0.739457	0.525555	0.79837	0.945373	0.608616	0.808284	0.619415	0.773726	0.43697	0.490015	0.5128
TC0400001019.rn.1	Abcg2	"ATP-binding cassette, subfamily G (WHITE), member 2"	Membrane transport | Biotransformation	Solute transport | Phase III	0.459915	0.320796	0.542318		0.530662	0.872595	1.33236	1.14601	0.964828	1.01227	0.987879	1.29661	1.0034	0.667427	0.996615	1.06836	0.290252	0.809449	0.491897	0.248062	0.312224	0.349105	0.336622	0.285234	0.658345	0.489052	0.399328	0.622545
TC0900000229.rn.1	Slc22a7	"solute carrier family 22 (organic anion transporter), member 7"	Membrane transport | Biotransformation	Solute transport | Phase III	0.883442	0.637459	0.435865		0.947185	1.01077	1.23562	0.989344	0.920127	0.930569	1.11903	1.07461	1.06085	0.740545	1.10229	0.942638	0.895459	0.846527	0.865373	0.926409	0.612719	0.626248	0.773265	0.537603	0.633232	0.420283	0.390046	0.299898
TC0100003145.rn.1	Slc22a8	"solute carrier family 22 (organic anion transporter), member 8"	Membrane transport | Biotransformation	Solute transport | Phase III	1.46806	0.672504	0.0958968		0.916788	0.96377	1.31185	1.03759	0.923405	1.06342	0.940364	1.18855	1.06556	0.794791	0.938478	1.25099	1.63675	1.59143	1.83542	0.808629	0.899762	0.633542	0.767393	0.389319	0.312606	0.0158951	0.0292698	0.0258169
TC0100007216.rn.1	Slc3a2	"solute carrier family 3 (amino acid transporter heavy chain), member 2"	Membrane transport | Cell adhesion / migration	Solute transport	2.12614	1.40809	1.95148		0.751252	0.90203	1.14682	1.10861	0.964448	0.920372	1.0821	1.03686	1.02174	1.01257	0.987582	0.929387	1.92004	2.27462	2.38311	1.92679	1.78199	1.40834	1.219	1.22303	1.66897	2.07187	2.35467	1.71043
TC0X00002649.rn.1	Slc6a8	"solute carrier family 6 (neurotransmitter transporter), member 8"	Membrane transport | Cell communication	Solute transport	0.856757	1.18743	2.03735		1.01022	0.891339	1.14968	0.989883	1.02957	0.954126	1.06265	0.971284	0.913877	1.09424	1.22638	0.84234	0.733398	0.767026	1.09158	0.835019	1.47765	1.18923	1.1183	0.964524	1.64804	2.11136	2.03311	2.3569
TC0300001275.rn.1	Slc1a2	"solute carrier family 1 (glial high affinity glutamate transporter), member 2"	Membrane transport | Cell communication	Solute transport | Neuronal signal transmission	2.67285	3.50834	5.62619		0.943021	1.06042	0.855877	1.5433	0.801028	1.54565	0.544846	1.2484	1.75958	1.07367	0.931381	0.776287	2.7892	2.03865	3.48698	2.37657	2.1725	4.57372	1.85528	5.43185	2.11135	4.62904	6.63987	9.12451
TC0400001710.rn.1	Slc6a13	"solute carrier family 6 (neurotransmitter transporter), member 13"	Membrane transport | Cell communication	Solute transport | Neuronal signal transmission	1.90051	1.31099	1.90863		1.01578	0.984462	1.12925	0.64291	0.924146	0.891605	1.08208	1.1179	0.868332	1.15163	1.17078	0.690578	1.7495	2.19991	1.59986	2.05276	1.33627	1.29335	1.16248	1.45188	1.6341	2.20766	1.94581	1.84696
TC0600000295.rn.1	Slc5a6	"solute carrier family 5 (sodium/multivitamin and iodide cotransporter), member 6"	Membrane transport | Cofactors and Vitamins	Solute transport	1.38759	1.44852	2.55437		0.92417	1.01229	1.08489	0.987862	1.00055	0.970527	0.999452	1.00584	1.06323	1.03828	0.963129	0.82188	1.34859	1.37453	1.21097	1.61626	1.74396	1.40846	1.11386	1.52781	1.93888	2.85246	2.80015	2.626
TC0300004773.rn.1	Slc35c2	"solute carrier family 35 (GDP-fucose transporter), member C2"	Membrane transport | Hypoxia	Solute transport	3.74034	1.1796	1.58262		2.89168	1.01457	0.324979	0.985642	0.1406	0.850633	1.25057	1.1756	2.18778	1.15462	0.224281	0.866088	1.41314	5.40155	4.09366	4.05303	1.68673	0.799792	1.46852	0.763368	2.40376	0.539049	1.1493	2.23838
TC0400002320.rn.1	Abcb4	"ATP-binding cassette, subfamily B (MDR/TAP), member 4"	Membrane transport | Lipid metabolism	Solute transport	3.65276	2.64196	2.20473		1.09354	0.969562	0.879302	1.03139	1.1068	0.600875	1.01552	0.984712	0.824207	1.21329	1.90151	0.681977	3.99156	3.86977	3.45503	3.2947	3.27557	2.46402	2.75274	2.07551	2.05086	2.3039	2.50595	1.95822
TC1000002802.rn.1	Slc22a4	"solute carrier family 22 (organic cation/zwitterion transporter), member 4"	Membrane transport | Metabolism of tetrapyrroles	Solute transport | Heme biosynthesis	0.99459	1.51812	1.79628		0.949593	0.70814	1.18382	1.05308	0.720298	1.34816	1.04291	0.958853	1.10873	0.901932	1.12931	0.752972	0.82214	1.10125	1.01474	1.04023	1.68276	1.6692	1.70318	1.01736	1.77847	1.70521	1.86661	1.83481
TC0400000630.rn.1	Tmem140	transmembrane protein 140	Membrane transport?		2.30066	1.8155	0.751052		1.41209	0.849208	1.17757	0.648483	0.962809	0.951663	1.25894	1.03863	0.902793	1.10767	1.83417	0.553496	2.69721	1.88009	1.88353	2.7418	2.23438	1.65781	1.95985	1.40997	0.92007	0.832904	0.761497	0.489737
TC0600002020.rn.1	Abhd1	abhydrolase domain containing 1	Metabolism		2.19278	1.11523	0.788158		0.794156	1.17294	1.03417	0.966956	1.10663	0.84402	1.85379	0.903645	1.107	1.01879	0.981561	0.761141	2.48325	1.71062	2.04066	2.53658	1.15712	1.23329	1.07942	0.991102	0.812838	0.931867	0.721594	0.686332
TC1000003255.rn.1	Abhd15	abhydrolase domain containing 15	Metabolism		1.92778	1.80267	2.17743		1.01362	0.986559	0.843767	1.13136	0.889804	0.982755	1.01755	1.07557	0.877857	1.13914	1.17272	0.596618	2.1776	2.1238	1.59092	1.81878	2.21755	2.00499	1.49591	1.49225	1.85691	2.79837	2.03557	2.01887
TC0100001826.rn.1	Abhd2	abhydrolase domain containing 2	Metabolism		2.54222	0.503775	0.215419		0.938441	1.0656	1.74479	0.917813	0.879745	0.570095	1.28524	1.13669	1.03773	0.457678	1.84085	0.963644	3.89637	1.81747	2.9252	1.52984	0.332624	0.400438	0.616281	0.665759	0.568663	0.102734	0.123748	0.0665305
TC0100007260.rn.1	Dak	dihydroxyacetone kinase 2 homolog (S. cerevisiae)	Metabolism		0.45244	0.314904	0.512689		0.707385	1.11623	1.09818	0.910599	0.950283	1.05232	1.24697	0.745232	0.965212	1.18284	1.03604	0.819318	0.220102	0.475144	0.351696	0.762818	0.300258	0.282573	0.348874	0.32791	0.7886	0.419211	0.470883	0.372064
TC0800001480.rn.1	Abhd14b	abhydrolase domain containing 14b	Metabolism | Regulation of gene expression	|Transcription	1.9825	1.91481	1.69118		1.06675	1.13829	0.93376	0.93743	1.0294	0.971443	1.06346	0.956857	1.05258	0.950042	1.11394	0.729848	1.85457	1.98436	1.90525	2.18584	2.20035	2.02438	1.66579	1.76872	1.39882	1.83481	1.64584	1.88527
TC2000001363.rn.1	Upb1	"ureidopropionase, beta"	Metabolism of nucleotides and nucleosides	Catabolism	0.504758	0.951063	1.0356		1.05725	0.961507	1.00565	0.994385	1.08206	0.969512	0.991531	1.00854	1.01944	1.10627	0.980929	0.977485	0.431675	0.550517	0.484596	0.552246	1.00789	0.94052	0.968261	0.88758	0.999124	1.18354	0.956764	1.00298
TC0100000231.rn.1	Enpp3	ectonucleotide pyrophosphatase/phosphodiesterase 3	Metabolism of nucleotides and nucleosides	Catabolism	0.491454	1.03822	1.18077		0.81368	0.984962	1.01527	1.06824	1.11486	1.00981	0.798661	0.990285	1.03622	0.965042	1.18226	0.746554	0.372614	0.59017	0.488909	0.514123	1.25244	1.0509	1.2554	0.594146	0.956616	1.19866	1.1555	1.41232
TC0600001993.rn.1	Xdh	xanthine dehydrogenase	Metabolism of nucleotides and nucleosides	Catabolism/Production of ROS	0.702855	0.712414	0.504092		0.714784	1.18814	1.03913	0.962347	0.983697	1.0522	0.922869	1.01657	0.977264	1.07899	1.02326	0.909543	0.866629	0.625036	0.614231	0.705524	0.595367	0.697712	0.733969	0.822607	0.668251	0.467006	0.434596	0.446513
TC1000004193.rn.1	Tk1	"thymidine kinase 1, soluble"	Metabolism of nucleotides and nucleosides	Synthesis	0.379566	0.49467	1.01494		0.741105	0.952461	1.04991	1.10521	1.19244	0.995744	1.00427	0.719727	0.909735	1.05805	1.86353	0.945131	0.293927	0.476861	0.340915	0.406561	0.62123	0.517385	0.489193	0.350873	0.928531	1.22332	0.707361	1.20055
TC0X00001649.rn.1	Ctps2	CTP synthase 2	Metabolism of nucleotides and nucleosides	Synthesis	1.25082	1.56863	2.38752		1.2407	0.988473	0.939327	1.01166	1.06476	0.824321	1.00655	0.993492	0.948088	0.709804	1.05475	1.25925	1.13478	1.25611	1.38029	1.2321	1.83898	1.67235	1.39598	1.36723	1.48891	2.8418	2.56817	2.65121
TC0600000504.rn.1	Rrm2	ribonucleotide reductase M2	Metabolism of nucleotides and nucleosides	Synthesis	0.159559	0.0151986	0.191988		0.447281	0.861725	1.16046	2.18967	1.22885	1.20718	0.561298	0.828378	1.00264	0.190326	1.47906	0.997365	0.14769	0.160934	0.222239	0.107373	0.0116475	0.0178804	0.0168029	0.0144636	0.179234	0.219019	0.167966	0.201731
TC0300000638.rn.1	Upp2	uridine phosphorylase 2	Metabolism of nucleotides and nucleosides	Synthesis	2.70251	30.5688	36.5114		1.45233	1.12147	0.89169	0.420216	1.51783	0.658836	2.62236	0.479182	0.961814	1.0397	5.08277	0.795411	3.3622	2.47455	2.45209	2.52122	40.3273	18.8986	20.8465	42.2029	10.0319	55.4349	61.7962	18.7825
TC0X00001581.rn.1	Alas2	"aminolevulinate, delta-, synthase 2"	Metabolism of tetrapyrroles	Heme biosynthesis	1.27512	0.308631	0.153379		0.750966	0.81481	1.22728	1.3821	1.06518	1.11508	0.521507	0.938809	1.14325	0.813688	1.13142	0.883846	2.65864	1.11056	0.459527	0.871768	0.222431	0.389419	0.337215	0.285457	0.268805	0.104436	0.129243	0.111032
TC0100001117.rn.1	Blvrb	biliverdin reductase B (flavin reductase (NADPH))	Metabolism of tetrapyrroles | Oxidative stress response	Heme biosynthesis	1.40156	1.81199	1.60187		0.865979	1.05824	1.14426	0.94497	0.997837	0.830208	1.19869	1.00217	1.18402	1.00534	0.994686	0.692256	1.09625	1.46655	1.38258	1.66087	2.17208	1.9025	1.73926	1.43414	1.3872	1.71747	1.69493	1.60787
TC0200000955.rn.1	Mfn1	mitofusin 1	Organelle structure and function	Formation	1.80399	1.30821	1.53891		0.911317	0.978059	1.02243	1.15938	1.12495	0.960728	0.968026	1.03303	0.914842	0.985785	1.16529	1.01442	1.54945	1.94461	1.80756	1.91432	1.45268	1.49926	1.20393	1.07697	1.42844	1.84297	1.41682	1.46742
TC0100005850.rn.1	Pex11a	peroxisomal biogenesis factor 11 alpha	Organelle structure and function	Formation	3.93772	1.79785	1.30154		1.05885	0.94442	1.62612	0.908175	1.00909	0.990988	1.11425	0.910929	0.928273	0.963537	1.38582	1.03784	6.35873	2.33589	3.73563	3.32062	2.7323	2.13999	1.28328	1.03583	1.2363	1.38664	1.54897	1.03424
TC1700000680.rn.1	Hist1h1b	"histone cluster 1, H1b"	Organelle structure and function	Maintenance	1.0082	0.537827	0.749919		0.566604	0.963864	1.03749	1.15053	1.00098	1.0852	0.949675	0.999022	0.978235	0.790991	1.02225	1.03256	1.294	1.00141	0.966902	0.770506	0.557566	0.551718	0.620097	0.421926	0.571584	0.65116	0.943675	0.833257
TC1700000646.rn.1	Hist1h1d	"histone cluster 1, H1d"	Organelle structure and function	Maintenance	2.15968	1.46529	2.12651		0.569121	0.808073	1.23751	1.75496	1.05345	0.823354	1.04424	0.957629	1.98306	0.446095	0.78871	1.26789	1.4988	3.19099	2.11034	1.8386	1.98093	2.16567	0.888588	0.825956	2.74776	2.68938	1.67758	1.39134
TC1700001809.rn.1	Hist1h2ail	"histone cluster 1, H2ai-like"	Organelle structure and function	Maintenance	0.85309	0.387977	0.805394		0.567782	0.917361	1.17131	1.09008	1.10992	0.930508	0.810118	1.07468	1.14378	0.881522	1.1344	0.723604	0.638304	1.09186	0.967076	0.715124	0.429601	0.405139	0.319245	0.397921	0.835548	0.944815	0.768786	0.672428
TC1700001834.rn.1	Hist1h2ak	"histone cluster 1, H2ak"	Organelle structure and function	Maintenance	0.817394	0.380457	0.9112		0.587416	1.0253	0.97532	1.17412	1.01004	1.03223	0.990061	0.813667	1.24831	0.752796	1.33505	0.80108	0.759085	0.870824	0.91402	0.725647	0.421074	0.443269	0.319011	0.338475	0.970599	1.11819	0.958496	0.597514
TC1700001826.rn.1	Hist1h2ao	"histone cluster 1, H2ao"	Organelle structure and function	Maintenance	0.876479	0.594516	0.804899		0.690977	0.882475	1.1632	1.13318	1.03535	0.829306	1.05119	0.965857	1.4901	0.822856	1.21528	0.69492	0.727736	1.1726	0.963216	0.642358	0.720642	0.564033	0.546743	0.546645	0.970204	0.739994	0.908217	0.601183
TC1700001802.rn.1	Hist1h2bh	"histone cluster 1, H2bh"	Organelle structure and function	Maintenance	0.845637	0.902845	0.562417		1.09964	0.996276	0.881683	1.00374	0.812142	1.14143	0.876093	1.17569	0.995573	0.99057	1.02592	1.00445	0.829474	1.02596	0.884264	0.642845	0.961523	1.15255	0.761224	0.736086	0.500377	0.514305	0.688251	0.546734
TC0200001748.rn.1	Hist2h2ab	"histone cluster 2, H2ab"	Organelle structure and function	Maintenance	2.0604	1.51034	2.40515		0.488662	0.943409	1.05999	1.45412	0.931534	0.8738	1.10358	1.0735	1.5467	0.794567	1.25855	0.753971	1.73013	2.6767	2.09574	1.73905	1.95871	1.67435	1.2957	1.11259	2.14279	3.56742	1.82141	2.08899
TC0200001754.rn.1	Hist2h3c2	"histone cluster 2, H3c2"	Organelle structure and function	Maintenance	0.969195	0.518781	0.79491		0.611185	0.945721	1.05739	1.19473	1.4127	0.950474	1.05211	0.823664	1.24085	0.705973	1.40453	0.805903	0.717005	1.23012	1.0828	0.846856	0.561764	0.649257	0.388323	0.475778	0.77551	0.661968	0.845883	0.896276
TC0200001752.rn.1	RGD1563516	similar to histone Hist2h3c1	Organelle structure and function	Maintenance	0.943846	0.323269	0.726572		0.482684	0.90433	1.10579	1.22151	1.1608	0.994755	1.00527	0.820382	1.36385	0.628395	1.19167	0.839157	0.847207	1.26609	1.02934	0.632748	0.378852	0.390394	0.243355	0.280477	0.872786	0.751605	0.568356	0.713542
TC1900000530.rn.1	Cirh1a	"cirrhosis, autosomal recessive 1A (cirhin)"	Organelle structure and function		2.15366	1.44148	1.49921		0.785862	0.988524	1.01161	1.13813	0.975824	0.799906	1.02478	1.13424	0.987384	1.11365	0.978291	1.01278	1.85	2.26629	2.25737	2.24098	1.44675	1.58314	1.46723	1.26878	1.49716	1.80546	1.28321	1.41102
TC1200000881.rn.1	Pgam5	phosphoglycerate mutase family member 5	Organelle structure and function | Signaling cascades		1.81125	1.23439	1.06481		0.873427	1.11072	0.988468	1.01167	0.953894	0.738298	1.04833	1.07602	1.05501	1.06108	0.947861	0.905122	1.54386	2.01025	2.07249	1.61841	1.18261	1.47303	1.31323	0.968688	1.18898	1.10018	0.967618	1.00246
TC0100005865.rn.1	Idh2	"isocitrate dehydrogenase 2 (NADP+), mitochondrial"	Oxidative stress response		0.840888	2.00524	3.67982		0.936349	0.97219	1.04563	1.02861	0.996661	1.21335	0.89209	1.00335	1.07738	1.10897	0.849563	0.928178	0.609228	1.03497	0.837356	0.881999	2.03915	2.31202	1.90567	1.76413	3.16701	4.30918	3.56465	3.67846
TC0400001381.rn.1	Txnrd3	thioredoxin reductase 3	Oxidative stress response		1.42402	1.76306	2.31074		0.996292	1.00372	0.937271	1.07823	0.965418	0.937252	1.1262	1.03582	0.996076	1.05523	1.00394	0.798959	1.22228	1.59993	1.4958	1.37807	2.26463	1.99871	1.45887	1.33004	1.67444	2.54857	2.41409	2.60585
TC1700001024.rn.1	Mt1a	metallothionein 1a	Oxidative stress response | Ion homeostasis	--- | Storage/binding	9.51515	16.867	10.025		1.67204	0.598073	4.27403	0.0257981	2.10006	0.0539548	10.6018	0.476177	2.11631	0.47252	6.82099	0.0328796	10.957	10.1081	9.6688	7.3267	24.4356	23.538	10.3176	9.17661	10.6735	11.576	9.11347	8.73719
TC0X00001675.rn.1	RGD2324089_1	metallothionein 1F	Oxidative stress response | Ion homeostasis	--- | Storage/binding	12.9507	25.3029	11.7817		1.51551	0.659845	4.51602	0.0772285	2.06893	0.0889054	13.3219	0.483342	2.15898	0.463182	8.11516	0.0740466	15.8319	13.6235	12.458	9.88927	44.9023	30.1175	14.5454	11.6466	11.896	13.7948	10.8997	10.5361
TC2000000120.rn.1	Mt1m	metallothionein 1M	Oxidative stress response | Ion homeostasis	--- | Storage/binding	10.2567	15.738	9.77392		1.07749	0.928084	4.36846	0.102247	2.51301	0.109287	14.3374	0.397929	2.7246	0.367027	9.34657	0.0353761	12.3051	10.7362	9.95835	8.02716	18.5476	19.7551	12.9884	11.6611	9.76793	10.7814	9.29229	9.25412
TC1900001017.rn.1	Mt2A	metallothionein 2A	Oxidative stress response | Ion homeostasis	--- | Storage/binding	4.88647	8.26742	5.60711		1.37805	0.725665	3.1255	0.0879782	2.20353	0.176466	8.80724	0.453818	2.61451	0.38248	6.4452	0.0499967	5.07543	5.26604	4.99827	4.20614	10.3901	8.48734	7.1151	7.07714	5.95672	5.33019	5.8785	5.26306
TC1200001570.rn.1	Psmd9	"proteasome (prosome, macropain) 26S subunit, non-ATPase, 9"	Protein metabolism	Degradation	1.05277	1.44172	1.77941		0.931182	1.0739	0.863209	1.35921	1.07557	1.0357	0.965527	0.900903	1.04999	0.952387	0.891075	1.75301	0.999788	0.916481	0.955083	1.33972	1.79209	1.78154	1.20066	0.992567	1.85845	1.94533	1.76897	1.54486
TC1000000044.rn.1	Ntan1	N-terminal asparagine amidase	Protein metabolism	Degradation	2.01552	1.56072	1.06262		0.868037	1.54509	1.04507	0.956874	0.981689	0.67964	1.2071	1.01865	1.25413	0.797364	1.36541	0.405789	1.64141	2.17155	2.14528	2.10385	1.75626	1.90151	1.31049	1.27464	1.32709	1.13449	0.899132	0.889775
TC0100006300.rn.1	Tpp1	tripeptidyl peptidase I	Protein metabolism	Degradation	2.7142	2.2688	1.34923		0.925576	1.08041	1.11609	0.801216	0.973659	0.82022	1.15992	1.02705	1.09426	0.913858	1.26252	0.573073	2.5006	2.78742	2.80556	2.76323	2.91176	2.2963	1.89604	1.97111	1.4693	1.2661	1.37444	1.28709
TC0300002296.rn.1	Ube2c	ubiquitin-conjugating enzyme E2C	Protein metabolism	Degradation	0.914687	0.515245	0.862053		0.818963	0.840049	1.19041	1.45829	1.1436	0.848205	0.874432	1.17097	1.0002	0.939674	1.30233	0.9998	0.74331	1.06513	1.15183	0.698485	0.468717	0.491709	0.532088	0.568466	0.783293	0.899881	0.842899	0.922139
TC1500001136.rn.1	Dnajc3	"DnaJ (Hsp40) homolog, subfamily C, member 3"	Protein metabolism	Folding in the cytosol	0.573494	0.552059	0.654963		0.899239	0.825354	1.11205	1.17473	0.984632	1.04295	0.678758	1.01561	0.871653	0.837261	1.20448	1.14725	0.63948	0.650497	0.566719	0.437279	0.563082	0.578658	0.533888	0.532609	0.641148	0.709062	0.569392	0.700252
TC0100005707.rn.1	LOC680146	"similar to Heat shock protein cognate 1 CG8937-PA, isoform A"	Protein metabolism	Folding in the cytosol	2.25017	1.41319	1.79208		0.910469	1.13819	1.09834	0.885038	0.97305	1.0277	0.97075	1.33776	0.931414	1.04711	1.8413	0.955011	2.37083	2.60825	2.07437	1.94721	1.32907	1.63996	1.11096	1.57276	1.16851	1.72436	1.55305	2.72239
TC0800000937.rn.1	Clpx	caseinolytic mitochondrial matrix peptidase chaperone subunit	Protein metabolism	Folding in the cytosol	0.767322	0.627757	0.347689		0.989063	1.12136	0.960545	1.01106	1.06001	0.966006	1.03519	0.929322	0.958626	1.07638	1.04316	0.941647	0.782581	0.718742	0.73221	0.835755	0.72716	0.619787	0.8539	0.310179	0.622356	0.264364	0.303322	0.200713
TC0900001962.rn.1	LOC367268	"chaperonin containing Tcp1, subunit 6A (zeta 1), pseudogene 1"	Protein metabolism	Folding in the cytosol	2.06172	1.29364	1.38656		0.782837	0.99169	1.00838	1.40273	1.11125	0.777316	0.899885	1.3102	0.952612	1.25151	0.902122	1.04974	2.47586	1.96772	2.39012	1.4132	0.977913	1.57969	1.47912	1.13783	1.21961	1.80509	1.08455	1.43698
TC0100007182.rn.1	Fkbp2	FK506 binding protein 2	Protein metabolism	Folding in the cytosol	0.492994	0.597528	0.991546		0.84543	0.801283	1.26325	1.18283	0.915119	1.1079	0.815919	1.09276	0.992966	1.01579	0.708348	1.00708	0.602204	0.478498	0.475811	0.415461	0.666816	0.574857	0.572638	0.5758	0.882432	1.15792	0.894756	1.03108
TC0400003829.rn.1	Fkbp4	FK506 binding protein 4	Protein metabolism	Folding in the cytosol	0.908388	0.484451	0.481201		0.936003	1.13582	0.954208	1.04799	1.02402	1.03227	0.946846	0.976541	1.03712	0.729726	0.964207	1.05435	0.744046	1.28476	0.784417	0.820331	0.485995	0.569631	0.462368	0.41981	0.526701	0.458086	0.409087	0.530931
TC1100000937.rn.1	Alg3	"ALG3, alpha-1,3- mannosyltransferase"	Protein metabolism	Posttranslational modification	2.2508	1.92751	1.19231		0.910385	1.09843	1.21385	0.908398	0.974157	0.831561	1.14668	1.02653	1.3409	0.750554	1.33235	0.613184	1.60161	2.47101	2.40196	2.52861	2.35698	2.02	1.5597	1.77336	1.45014	1.39575	0.922749	1.00059
TC1000000520.rn.1	Mgat4b	"mannosyl (alpha-1,3-)-glycoprotein beta-1,4-N-acetylglucosaminyltransferase, isozyme B"	Protein metabolism	Posttranslational modification	0.505259	0.453292	0.555149		0.709266	0.917877	1.12798	1.08947	0.765153	1.13711	1.0605	0.94295	0.883662	0.896428	1.11554	1.27993	0.447708	0.535811	0.53747	0.500046	0.457934	0.43685	0.419319	0.499063	0.788968	0.487901	0.447046	0.496679
TC0200002985.rn.1	Nim1k	NIM1 serine/threonine protein kinase	Protein metabolism	Posttranslational modification	4.58647	1.65525	0.783747		1.00511	0.874742	1.26857	0.994916	0.930304	1.35491	0.981858	1.01848	0.936818	1.06744	1.5639	0.748012	4.9664	2.1193	7.11453	4.14563	1.68965	2.09598	2.04158	0.79379	0.938336	0.913541	0.761259	0.521853
TC0500002564.rn.1	Ubap2	ubiquitin-associated protein 2	Protein metabolism	Posttranslational modification	1.85588	1.3164	1.1097		0.972667	1.10104	0.955694	1.0281	0.986114	0.837186	1.05222	1.01408	1.04912	0.870333	1.04679	0.955306	1.52122	2.14925	1.8375	1.91557	1.41647	1.30434	1.28404	1.26076	1.17766	1.03656	1.11021	1.11436
TC0200004673.rn.1	Enpep	glutamyl aminopeptidase	Protein metabolism	Posttranslational modification | Degradation	0.602924	0.34562	0.316104		0.877707	0.910266	1.69066	1.09858	1.03759	1.44536	0.963768	0.947535	1.08936	0.710949	1.32645	0.91797	0.667677	0.566001	0.635393	0.542626	0.414189	0.358183	0.299785	0.310323	0.410877	0.262021	0.322651	0.268867
TC1800001365.rn.1	Spink1	"serine peptidase inhibitor, Kazal type 1"	Protein metabolism	Regulation	0.731735	1.8089	2.7242		1.054	1.01482	0.570168	0.985392	0.768264	1.08084	1.18998	0.925203	0.794417	1.83099	0.681539	1.25879	0.876755	0.630907	0.710869	0.708411	2.07548	2.12226	1.95896	1.07888	2.39269	2.5678	3.17221	2.76409
TC2000001277.rn.1	Cstb	cystatin B (stefin B)	Protein metabolism	Regulation	2.04674	1.92656	2.00009		0.868249	1.31177	1.13559	0.880596	0.955092	0.808883	1.24107	1.04702	1.16252	0.868503	1.14278	0.875055	1.69214	2.02287	2.27516	2.19678	2.47632	2.29393	1.59338	1.34262	1.74551	2.5191	1.88066	1.85508
TC0700001287.rn.1	RGD6499819_1	60S ribosomal protein L29-like	Protein metabolism	Translation	1.70578	1.73945	1.12945		0.846497	1.02728	1.48179	0.973449	0.936481	0.782674	1.54203	1.06783	1.30876	0.764083	1.31668	0.577343	1.26115	1.95753	1.82973	1.77472	2.24108	2.02042	1.62949	1.06681	1.30644	1.36446	0.944632	0.90226
TC1700001420.rn.1	RGD6495217_1	60S ribosomal protein L6-like	Protein metabolism	Translation	1.96803	1.30933	1.23369		0.85764	0.934592	1.10819	1.06999	1.01271	0.785391	1.09439	0.987445	1.11154	0.899656	1.24036	0.806119	1.59636	2.20554	2.20846	1.86177	1.61644	1.44881	1.19044	0.981619	1.23452	1.46956	1.08811	1.14256
TC0100002508.rn.1	Eef2k	eukaryotic elongation factor-2 kinase	Protein metabolism	Translation	1.17348	1.348	2.37763		1.0423	1.02867	0.972134	0.936386	1.0211	0.979336	0.902109	1.04802	1.10912	0.901614	1.18374	0.804399	1.10463	1.37519	1.21863	0.995476	1.50774	1.46564	1.15054	1.26807	1.4303	2.19332	2.7804	3.10651
TC0600001134.rn.1	RGD6487545_1	polyadenylate-binding protein 1-like	Protein metabolism	Translation	2.00154	1.42813	1.29716		0.936975	1.04996	1.25087	0.952416	1.04586	0.95615	0.818852	1.17351	0.986411	1.01378	1.30688	0.650641	1.7891	2.81649	1.92214	1.47844	1.71651	1.57765	1.24816	1.17019	1.08212	1.39622	1.35663	1.35366
TC0100004791.rn.1	Rpl28	ribosomal protein L28	Protein metabolism	Translation	2.24608	1.86793	1.43481		0.957553	1.16835	1.04433	0.927361	0.992729	0.650187	1.23005	1.00732	1.42479	0.84912	1.17769	0.603738	1.74522	2.48464	2.40598	2.34848	2.05706	2.21235	1.75358	1.44872	1.48293	1.66641	1.36219	1.22769
TC0100001136.rn.1	LOC100362069	ribosomal protein L28-like	Protein metabolism	Translation	2.18936	2.71169	1.33503		0.951639	1.05082	1.42919	0.886709	1.13054	0.652164	1.2058	0.88453	1.30415	0.680421	1.25678	0.795685	1.54191	2.45572	2.42839	2.33144	3.30363	2.63822	3.58908	1.31583	1.18703	1.64725	1.17357	1.33228
TC1900000523.rn.1	LOC100360619	ribosomal protein L28-like	Protein metabolism	Translation	2.32641	1.90009	1.18477		0.886521	1.12801	1.49013	0.76344	1.42393	0.732336	1.18648	0.84283	1.16208	0.866367	1.15425	0.34994	2.02556	2.78338	2.26972	2.22698	2.10593	2.41242	1.72567	1.35633	1.19415	1.39735	1.24858	0.899013
TC0700002163.rn.1	Rps15	ribosomal protein S15	Protein metabolism	Translation	2.3455	1.95484	1.39001		0.874639	1.00812	1.12149	0.991943	0.964376	0.939986	1.27988	1.03694	1.6496	0.987702	1.01245	0.75657	1.41724	2.79197	2.61483	2.55797	2.17941	2.51131	1.58574	1.54288	1.40876	1.72614	1.20215	1.22298
TC1400002178.rn.1	LOC360974	similar to 60S ribosomal protein L18	Protein metabolism	Translation	3.59944	3.92672	1.23441		0.809364	1.23554	1.35056	0.663256	0.998148	0.888084	1.33957	1.00186	1.70315	0.764884	1.30739	0.585489	2.17315	4.84622	3.58476	3.79364	6.94419	4.67404	2.41279	1.67586	1.60034	1.04804	1.29877	0.990494
TC1800000711.rn.1	LOC291547	similar to 60S ribosomal protein L18	Protein metabolism	Translation	2.42892	2.17085	1.11964		0.494857	1.19552	1.25716	0.836454	1.07965	0.826626	1.27811	0.926224	1.10983	0.901035	1.50446	0.762329	1.82158	4.12349	2.21635	1.55427	2.77999	2.9821	1.74094	1.18036	1.13108	0.96087	1.389	0.997597
TC0100000664.rn.1	RGD1565566	similar to 60S ribosomal protein L18a	Protein metabolism	Translation	2.58589	2.13485	1.32677		0.750065	0.93914	1.6057	1.0648	0.962369	0.657948	1.15805	1.0391	1.34898	0.7413	1.51652	0.414844	2.2585	2.89855	2.76527	2.42125	2.38738	2.94097	2.38724	0.823795	1.07349	1.59105	1.29273	1.34982
TC0100007191.rn.1	Otub1	"OTU deubiquitinase, ubiquitin aldehyde binding 1"	Protein metabolism	Anti-Degradation	1.83349	1.51683	1.39788		0.915206	1.15815	1.01629	0.983967	0.945092	0.818994	1.29386	1.0581	1.22171	0.853317	1.01554	0.984694	1.42096	2.03348	1.93151	1.94801	1.7511	1.685	1.34131	1.28991	1.43175	1.34467	1.53131	1.28379
TC0600001390.rn.1	Otub2	"OTU deubiquitinase, ubiquitin aldehyde binding 2"	Protein metabolism	Anti-Degradation	0.636605	0.422839	0.780691		0.814218	1.01453	0.985681	1.11017	1.18097	0.846765	0.664324	1.2011	1.0751	0.930149	0.881443	1.32384	0.519408	0.626386	0.697383	0.703243	0.458298	0.43355	0.329988	0.469518	0.823444	0.824464	0.739578	0.735279
TC0800001277.rn.1	Ctsh	cathepsin H	Protein metabolism	Degradation	0.839042	1.25141	0.546466		1.10159	0.700481	1.25501	0.907781	0.84695	1.08819	0.918952	1.5957	1.02944	1.06482	0.9714	0.788174	0.783159	0.90898	0.862159	0.801869	1.68258	1.12771	1.07778	1.11758	0.939882	0.433808	0.279274	0.532902
TC1900001594.rn.1	Fbxo31	F-box protein 31	Protein metabolism | Cell Cycle | Proliferation | Migration	Degradation | |	1.63681	1.26999	2.4415		0.997136	1.00287	1.1313	0.955887	1.07272	0.832507	1.2509	0.932211	0.99369	1.00635	1.13697	0.781298	1.95995	1.82392	1.44625	1.31713	1.51109	1.26238	1.12217	1.18432	1.58963	2.93501	2.70869	2.53266
TC1200001694.rn.1	Fbxo21	F-box protein 21	Protein metabolism | Cell Cycle | Proliferation | Migration		1.57872	1.49236	2.51743		1.06289	0.940831	1.16374	0.909833	1.10619	1.07105	0.933667	0.860919	0.96299	1.10557	1.03843	0.872512	1.4934	1.90836	1.60277	1.31034	1.82593	1.6221	1.27284	1.24856	1.36872	2.97405	2.81349	2.91344
TC0100006114.rn.1	Serpinh1	"serpin peptidase inhibitor, clade H (heat shock protein 47), member 1, (collagen binding protein 1)"	Protein metabolism | Cell adhesion / migration	Folding in the ER | ECM	0.698376	0.461954	0.619107		0.838978	1.03718	1.42441	0.964153	1.04802	0.95935	1.02023	0.980174	1.37244	0.943148	1.06028	0.882875	0.611656	0.955471	0.623814	0.602561	0.470023	0.476732	0.370271	0.530791	0.653874	0.474746	0.706777	0.64103
TC1600001715.rn.1	Zdhhc2	"zinc finger, DHHC-type containing 2"	Protein metabolism | Cell adhesion / migration	Posttranslational modification | ECM	0.904913	0.495837	0.752524		0.547002	0.968817	1.03219	1.04778	1.07696	0.934491	1.0701	0.911537	1.01255	0.987602	1.2331	0.859891	0.796657	1.03608	0.948198	0.838719	0.521638	0.569124	0.39825	0.494337	0.870764	0.912463	0.614805	0.612065
TC1800001428.rn.1	Lox	lysyl oxidase	Protein metabolism | Cell adhesion / migration	Posttranslational modification | ECM	0.270024	0.534114	0.0310703		0.772721	0.1374	1.29413	2.14594	1.22055	0.539489	0.819304	8.55351	1.60625	0.16188	2.00181	0.622569	0.365783	0.207955	0.36209	0.144268	0.370819	0.659901	0.703379	0.402355	0.045531	0.021266	0.030503	0.0269812
TC1500000759.rn.1	Loxl2	lysyl oxidase-like 2	Protein metabolism | Cell adhesion / migration	Posttranslational modification | ECM	1.13603	0.509389	0.645243		0.700053	1.14136	0.876149	1.16054	1.02422	1.0149	0.98532	0.963437	0.947909	0.946286	1.19123	1.05495	1.11361	1.40962	1.15898	0.861883	0.578942	0.531986	0.442292	0.484338	0.832052	0.632311	0.562333	0.554277
TC0500003281.rn.1	Pcsk9	proprotein convertase subtilisin/kexin type 9	Protein metabolism | Differentiation / organogenesis | Steroid metabolism	Degradation	0.462737	0.574942	2.23998		0.903666	0.946657	1.17886	1.05635	1.26451	0.560663	0.852276	1.17333	1.09513	1.5735	0.913136	0.871052	0.209179	0.803498	0.309486	0.528786	1.11624	0.370234	0.296472	0.516817	0.639774	1.42347	3.00422	3.89245
TC0X00001140.rn.1	Xpnpep2	"X-prolyl aminopeptidase (aminopeptidase P) 2, membrane-bound"	Protein metabolism | Hormonal signaling	Degradation | Electrolyte metabolism regulation	0.413608	0.986193	0.953664		0.960871	1.46919	1.04072	0.95431	1.08179	0.870669	0.924392	1.09978	1.62459	0.920649	1.08619	0.700688	0.176747	0.469735	0.402444	0.605504	1.2262	0.907184	0.751812	1.05958	1.27816	0.877995	0.720432	0.938071
TC1000001372.rn.1	Trim25	tripartite motif-containing 25	Protein metabolism | Hormonal signaling	Degradation | Growth / differentiation	1.7466	1.62912	1.53764		0.834895	0.917832	1.08952	1.15372	1.0015	0.998497	0.819378	1.1995	1.12521	0.842435	1.03069	0.970225	1.33098	1.82184	2.01368	1.8199	1.76698	1.83223	1.40042	1.51683	1.58895	1.71809	1.86909	0.97442
TC1700001189.rn.1	Ctsl	cathepsin L	Protein metabolism | Immunity and defense	Degradation | Antigen presentation	2.3003	2.37788	2.67988		1.05628	0.890439	1.02208	0.978399	0.951512	0.890498	1.17288	1.05096	1.05846	0.944767	1.55129	0.891366	2.44095	2.31575	2.29017	2.15434	2.59856	2.91887	2.13559	1.85848	1.76031	2.86697	3.18402	2.90823
TC2000001220.rn.1	Fkbp5	FK506 binding protein 5	Protein metabolism | Immunity and defense	Folding in the cytosol	1.88505	1.15327	1.52839		0.931511	1.1255	1.02444	0.976144	0.928458	0.970919	1.13604	1.02995	1.18192	0.878748	1.04551	0.956469	1.78759	2.86622	1.82147	1.06491	1.26935	1.36081	0.988025	0.994887	1.23471	1.66315	1.58362	1.63207
TC1800000170.rn.1	LOC291729	"heat shock cognate protein 70, pseudogene 2"	Protein metabolism | Membrane transport	Folding in the cytosol | Solute transport	2.46326	1.41475	1.60676		0.985065	1.27425	1.01516	0.951143	0.997617	1.00239	0.918343	1.35988	0.996125	1.00389	1.57138	0.940602	2.32264	3.26354	2.23581	2.03105	1.22451	1.78866	1.12031	1.52552	1.20944	1.59899	1.57253	2.04609
TC1100001171.rn.1	LOC498045	similar to Heat shock cognate 71 kDa protein (Heat shock 70 kDa protein 8)	Protein metabolism | Membrane transport	Folding in the cytosol | Solute transport	2.64641	1.49049	1.65636		1.0063	1.21171	0.95509	0.993738	0.975122	1.02225	0.978232	1.33421	0.96168	1.03985	1.67485	0.792065	2.46648	3.51863	2.57714	2.02337	1.22914	1.8801	1.22432	1.6284	1.20222	1.64351	1.50186	2.27787
TC0200000867.rn.1	LOC295112	similar to heat shock protein 8	Protein metabolism | Membrane transport	Folding in the cytosol | Solute transport	2.60919	1.63366	1.69696		1.03528	0.947982	0.965918	1.04467	0.982297	1.01802	0.952075	1.30169	0.9448	1.05842	1.71467	0.8493	2.34225	3.5285	2.43342	2.1326	1.48806	1.92843	1.59053	1.52762	1.30124	1.56322	1.53409	2.38929
TC0200004630.rn.1	LOC310891	similar to heat shock protein 8	Protein metabolism | Membrane transport	Folding in the cytosol | Solute transport	2.59572	1.48659	1.72276		0.752825	1.06544	1.00961	0.990477	0.945449	1.02156	1.00658	0.993464	0.900957	1.08892	1.9096	0.918338	2.2135	3.96388	2.25095	1.95453	1.38851	1.80715	1.39862	1.35209	1.20191	1.59168	1.596	2.50145
TC0500000459.rn.1	LOC690801	similar to heat shock protein 8	Protein metabolism | Membrane transport	Folding in the cytosol | Solute transport	2.76252	1.40946	1.77202		0.896356	1.11222	0.988033	1.01211	0.958252	1.01044	0.989667	1.2142	0.956936	1.045	1.65886	0.770165	2.92417	3.23592	2.4789	2.41109	1.21353	1.7564	1.07152	1.59639	1.32766	1.7304	1.65532	2.37468
TC1700000848.rn.1	LOC688655	similar to heat shock protein 8	Protein metabolism | Membrane transport	Folding in the cytosol | Solute transport	2.66057	1.42139	1.78475		1.00005	1.27068	0.976097	0.999954	1.00531	0.994721	0.9513	1.30409	0.983121	1.01717	1.8083	0.937727	2.66705	3.32173	2.34711	2.30638	1.28383	1.55133	1.17847	1.67193	1.30927	1.78907	1.5974	2.44326
TC0300004296.rn.1	LOC685389	similar to heat shock protein 8	Protein metabolism | Membrane transport	Folding in the cytosol | Solute transport	2.33943	1.32762	1.55477		0.960823	1.11345	1.00094	0.999057	0.996288	1.00373	0.977006	1.35038	0.932191	1.07274	1.55816	0.895818	2.28044	2.97994	2.39458	1.70276	1.23772	1.65912	1.01262	1.40099	1.15291	1.56202	1.40611	2.09804
TC1400001142.rn.1	LOC498426	similar to heat shock protein 8	Protein metabolism | Membrane transport	Folding in the cytosol | Solute transport	2.43102	1.35189	1.7776		1.01067	1.10498	0.989446	0.957761	1.02539	0.895628	0.975241	1.31844	0.908637	1.10055	1.60872	0.83222	2.25858	3.03958	2.42	2.00591	1.23135	1.62566	1.10972	1.44083	1.317	1.80189	1.69629	2.29524
TC1100000080.rn.1	LOC680121	similar to heat shock protein 8	Protein metabolism | Membrane transport	Folding in the cytosol | Solute transport	2.36523	1.40958	1.68439		1.066	1.10491	0.938083	0.909074	0.95395	1.04827	0.874197	1.39748	0.995885	1.00413	1.37696	0.859109	2.47594	2.78542	2.16304	2.03653	1.17832	1.4345	1.11102	1.9145	1.27761	1.83149	1.40372	2.22475
TC0600002121.rn.1	LOC689955	similar to heat shock protein 8	Protein metabolism | Membrane transport	Folding in the cytosol | Solute transport	2.1807	1.30448	1.66056		1.02215	1.17234	0.928411	0.978326	0.959097	1.04265	0.878631	1.2685	0.967195	1.03065	1.38514	0.970257	2.11059	2.62192	1.9823	2.008	1.11152	1.41161	1.0062	1.68858	1.28581	1.75287	1.5055	2.09806
TC1800001442.rn.1	LOC688523	similar to heat shock protein 8	Protein metabolism | Membrane transport	Folding in the cytosol | Solute transport	2.06656	1.2787	1.54443		1.03618	1.10028	0.911411	0.965087	0.978141	1.02235	0.895128	1.33368	0.974575	1.02609	1.33683	0.920434	2.10058	2.34172	1.97045	1.85351	1.13216	1.40216	1.03178	1.5487	1.22275	1.55938	1.47685	1.91876
TC0X00001664.rn.1	LOC688932	similar to heat shock protein 8	Protein metabolism | Membrane transport	Folding in the cytosol | Solute transport	2.15594	1.41042	1.52436		1.0356	1.20917	0.965622	0.954702	1.00444	0.973954	0.995579	1.3595	1.01118	0.988942	1.34785	0.979154	2.16638	2.63908	1.96135	1.85695	1.14955	1.52619	1.10036	1.86558	1.21765	1.53394	1.38356	1.96228
TC1600001111.rn.1	LOC679778	similar to heat shock protein 8	Protein metabolism | Membrane transport	Folding in the cytosol | Solute transport	2.24808	1.36031	1.61904		1.06068	1.06749	0.942788	0.931449	0.94518	1.01668	0.983589	1.33266	0.991687	1.00838	1.4603	0.889747	2.23425	2.73862	2.1902	1.82924	1.15038	1.55197	1.05028	1.6886	1.27071	1.65823	1.44717	2.10004
TC0200001420.rn.1	LOC689908	similar to heat shock protein 8	Protein metabolism | Membrane transport	Folding in the cytosol | Solute transport	1.87529	1.32681	1.53966		1.10711	1.15559	0.871401	0.903249	0.979749	1.02067	0.978237	1.338	1.02821	0.959683	1.35288	0.972559	1.91838	2.26105	1.71899	1.60273	1.15578	1.38319	1.1245	1.64376	1.23362	1.53707	1.43247	1.9555
TC0400000876.rn.1	Malsu1	mitochondrial assembly of ribosomal large subunit 1	Protein metabolism | Organelle structure and function	Translation | Formation	1.47233	1.29033	2.02439		0.762954	1.13705	1.01223	0.987916	0.931514	0.917204	1.13965	1.07352	0.96469	0.953854	1.18094	1.0366	1.3205	1.56959	1.50918	1.49004	1.22044	1.51485	1.17249	1.25352	1.76211	2.13741	2.23136	1.96666
TC1000004142.rn.1	Mrpl38	mitochondrial ribosomal protein L38	Protein metabolism | Organelle structure and function	Translation | Formation	1.89568	1.49352	1.3076		0.836198	1.13134	1.11268	0.898729	1.05367	0.949067	1.41802	0.93379	1.12049	0.892464	1.20009	0.745325	1.33515	2.2231	1.91237	2.1121	1.897	1.57499	1.19474	1.30736	1.26825	1.59312	1.21122	1.1578
TC0900001544.rn.1	Mrps10	mitochondrial ribosomal protein S10	Protein metabolism | Organelle structure and function	Translation | Formation	1.70542	1.87295	1.72298		1.20153	1.0321	0.968898	0.91684	0.943336	0.917691	1.06007	1.0697	0.974976	1.04092	1.02567	0.804356	1.67268	1.62765	1.72178	1.79959	1.59012	2.25616	2.23775	1.40775	1.52959	1.93543	1.68664	1.74025
TC2000000101.rn.1	Mrps18b	mitochondrial ribosomal protein S18B	Protein metabolism | Organelle structure and function	Translation | Formation	2.34485	2.23294	2.77956		0.933242	1.06401	0.939836	1.11482	1.0239	0.746532	1.1614	0.976663	1.46316	0.858161	0.841193	1.16528	2.03	2.38996	2.59023	2.3692	2.10678	2.50863	2.30119	2.01514	2.55246	3.14468	2.64616	2.77493
TC0500003013.rn.1	Hspa8	heat shock 70kDa protein 8	Protein metabolism | Oxidative stress response	Folding in the cytosol | Protein damage repair	1.77112	1.36517	1.58833		0.994492	1.07273	1.00554	0.754995	0.986207	1.01399	0.741218	1.28536	0.987367	1.0128	1.26316	0.980288	1.95617	2.00585	1.67465	1.44782	1.32554	1.36053	1.18924	1.58538	1.35552	1.38146	1.59381	2.02253
TC0400001788.rn.1	Nop2	NOP2 nucleolar protein	Protein metabolism | Regulation of proliferation		2.3514	1.42905	1.23476		0.93448	1.01086	0.989262	1.14562	1.06467	0.939256	0.930769	1.1447	1.08777	0.926163	1.07972	0.863206	2.11354	2.82989	2.14211	2.32005	1.31334	1.57336	1.59549	1.23399	1.12592	1.48934	1.11526	1.20854
TC0200004279.rn.1	Chd1l	chromodomain helicase DNA binding protein 1-like	Regulation of gene expression	Chromatin remodeling/DNA repair	1.67183	1.64567	2.24758		0.889332	1.1187	1.05143	0.951087	1.05482	0.850756	1.12989	0.94803	1.00818	0.991888	1.21294	0.511313	1.30055	1.79655	1.6708	1.9194	2.12021	1.7749	1.29309	1.39448	1.42724	2.85172	2.03699	2.67436
TC2000001453.rn.1	Jmjd1c	jumonji domain containing 1C	Regulation of gene expression	Coactivator	0.582293	0.576589	0.49913		0.771384	1.04017	0.961381	1.05739	0.918703	1.15382	0.994695	1.00533	0.902557	1.10796	1.37035	0.744949	0.604503	0.622072	0.544594	0.558002	0.634271	0.615518	0.646138	0.410429	0.656226	0.441632	0.495734	0.40293
TC0500002475.rn.1	Pnrc1	proline-rich nuclear receptor coactivator 1	Regulation of gene expression	Coactivator	1.1433	0.763458	0.493884		0.980063	1.21883	0.907233	1.02034	1.00082	0.736755	1.00949	0.999182	0.920408	1.08647	1.15133	0.602026	1.27978	0.85723	1.11147	1.32471	0.957087	0.837577	0.732065	0.527104	0.578134	0.505933	0.411992	0.479476
TC0200003086.rn.1	Sub1	SUB1 homolog (S. cerevisiae)	Regulation of gene expression	Coactivator	0.514874	0.632178	0.849852		0.919832	0.988044	1.0121	1.13779	0.979109	0.977952	1.03207	1.02134	0.972503	0.88486	1.02827	1.13236	0.511599	0.491856	0.50419	0.551852	0.573948	0.66692	0.69491	0.592933	0.848578	0.84884	0.724834	0.977156
TC1100001814.rn.1	Hes1	hes family bHLH transcription factor 1	Regulation of gene expression	Corepressor	1.21593	1.65007	2.29118		0.824889	1.13138	0.883875	1.18543	0.750373	0.821023	1.49022	1.21799	1.06612	0.686136	1.75078	0.937981	0.782537	1.6347	1.35841	1.08808	1.84219	1.41817	1.88277	1.45715	3.52012	2.11162	2.14049	1.39247
TC2000000564.rn.1	Arid5b	AT rich interactive domain 5B (Mrf1 like)	Regulation of gene expression	Histone / protein / DNA modification | Chromatin remodeling	1.99221	1.26894	1.01679		1.24532	1.43963	0.802497	0.803007	0.842939	1.02824	0.972532	1.29924	0.87229	1.14641	1.64712	0.550155	2.45826	2.27556	1.9062	1.32882	1.4174	1.17185	1.34011	1.14642	0.962161	1.02427	1.14927	0.931473
TC1700002046.rn.1	Klf6	Kruppel-like factor 6	Regulation of gene expression	Transcription factor	1.7817	1.34778	2.08084		0.809036	1.18169	0.967468	1.03363	0.921798	0.879426	1.12154	1.08484	0.829107	1.20612	1.44023	0.704709	2.00405	1.9656	1.71174	1.44542	1.46572	1.54714	1.14336	1.23488	1.12364	2.3491	2.35932	2.49131
TC0200001899.rn.1	Phtf1	putative homeodomain transcription factor 1	Regulation of gene expression	Transcription factor	0.592122	0.560027	0.431997		0.673742	1.06932	0.935177	1.10201	0.931027	1.41426	0.963028	1.03839	0.989193	1.01092	1.16742	0.784868	0.685188	0.547461	0.537689	0.59815	0.559801	0.567109	0.486543	0.626655	0.535087	0.468092	0.34664	0.378168
TC0X00002504.rn.1	RGD6503111_1	transcription factor BTF3-like	Regulation of gene expression	Transcription factor	2.22598	2.10231	1.39492		0.825393	0.872587	1.14602	1.20546	1.0198	0.825586	1.0644	0.980587	1.39896	0.757817	1.31958	0.562023	1.9152	2.25202	2.3913	2.3454	2.39488	2.56644	2.09906	1.34885	1.14497	1.40737	1.49171	1.53564
TCUn_AABR07024222v100000001.rn.1	RGD6491500_1	transcription factor EC-like	Regulation of gene expression	Transcription factor	2.01472	1.04547	0.91996		0.858158	1.58339	0.716418	1.16529	1.2586	0.80712	0.781967	1.23897	0.917865	0.817572	1.16397	1.08948	2.16268	2.6897	1.62156	1.58495	1.22153	0.86587	0.985215	1.10925	0.737779	0.915923	1.04523	0.980908
TC0500003796.rn.1	Hmgn2	high mobility group nucleosome binding domain 2	Regulation of gene expression		0.511498	0.653047	0.729195		1.00919	0.990892	0.952051	1.22207	1.09205	1.00877	0.877799	0.991302	0.932822	0.716265	1.07201	1.09359	0.516647	0.512301	0.558408	0.458636	0.594824	0.675688	0.826182	0.515496	0.685286	0.738898	0.737993	0.754605
TC0100005360.rn.1	Atf5	activating transcription factor 5	Regulation of gene expression | Apoptosis	Transcription factor | Antiapoptotic	2.4048	1.29968	0.741727		0.902381	1.06675	1.1402	0.937424	1.04995	0.911553	1.18959	0.952426	0.920156	1.25073	1.0824	0.92387	2.29786	2.37808	2.41635	2.5269	1.3659	1.35063	1.27314	1.20905	0.878817	0.761261	0.860425	0.466405
TC0600002223.rn.1	Id2	inhibitor of DNA binding 2	Regulation of gene expression | Differentiation / organogenesis	-- | General regulation	1.56168	0.848492	3.14887		0.604737	0.967082	1.03404	2.64203	1.62044	0.537665	0.834498	1.19832	0.859244	1.03759	0.963769	2.15745	1.53846	1.57933	1.60253	1.52639	1.07656	0.668646	0.704549	0.944214	2.82533	4.46336	2.89637	2.41044
TC1400000656.rn.1	Ppargc1a	"peroxisome proliferator-activated receptor gamma, coactivator 1 alpha"	Regulation of gene expression | Energy metabolism	Coactivator	1.78688	2.68891	3.86741		1.12469	0.889138	1.21543	0.459775	1.06984	0.784409	1.56613	0.934723	1.09295	0.914957	1.91593	0.398686	2.65665	1.83819	1.29604	1.35666	3.37699	3.02552	2.4465	1.90664	2.30093	4.52621	4.17431	4.4682
TC1100000701.rn.1	Parp14	"poly (ADP-ribose) polymerase family, member 14"	Regulation of gene expression | Immunity and defense	--- | Adaptive immunity	0.687289	0.619277	0.338272		0.693446	0.954308	1.04788	1.21377	1.13128	0.899186	0.832433	1.11212	0.609548	1.04092	0.988258	1.01188	0.680059	0.493802	0.639528	0.935766	0.584967	0.513325	0.547077	0.831737	0.441479	0.310944	0.345047	0.255617
TC0100003725.rn.1	Nolc1	nucleolar and coiled-body phosphoprotein 1	Regulation of gene expression | Protein metabolism	Coactivator | Translation	2.09006	1.20644	1.18808		0.906532	1.07369	0.931371	1.25404	1.00815	0.865095	0.991919	1.01997	0.984665	1.0811	0.96937	1.01557	1.80667	2.35135	2.16022	2.04202	1.13991	1.38392	1.28465	1.01728	1.27961	1.35265	1.04557	1.0745
TC1100001694.rn.1	Parp9	"poly (ADP-ribose) polymerase family, member 9"	Regulation of gene expression | RNA metabolism	--- | Transcription	0.704297	0.743013	0.382271		0.752207	1.19537	0.899127	1.11219	0.978385	1.02209	0.907138	1.80676	1.28802	0.654201	0.932657	1.07221	0.976916	0.505522	0.555977	0.778776	0.574965	0.679442	0.591514	1.12613	0.562845	0.324541	0.31339	0.328308
TC0700003312.rn.1	Ago2	argonaute RISC catalytic component 2	Regulation of gene expression | RNA metabolism	Degradation	1.77227	1.15625	1.38318		0.968001	0.972696	1.02807	1.06309	0.987721	0.828086	1.01243	1.05587	0.913238	1.13115	1.095	0.662649	1.84718	1.98773	1.78286	1.47133	1.29676	1.29098	0.989389	1.04786	1.60928	1.34232	1.25567	1.32544
TC1700000812.rn.1	Crem	cAMP responsive element modulator	Regulation of gene expression | Signaling cascades	Transcription factor	0.636134	0.721891	0.415633		0.78307	1.014	0.986195	1.4084	0.922972	1.25257	1.08346	0.901988	0.738338	1.23871	0.86987	1.1496	0.561831	0.566116	0.709216	0.707375	0.521472	0.954684	0.823893	0.587515	0.634595	0.432489	0.277347	0.3181
TC1500000230.rn.1	Cdkn3	cyclin-dependent kinase inhibitor 3	Regulation of proliferation		0.756352	0.419158	0.764017		0.912835	0.804568	1.09549	1.30966	1.26773	1.02111	0.939267	0.979325	0.905341	0.830913	1.18629	1.10456	0.647516	0.784126	0.902541	0.691225	0.396837	0.407464	0.384616	0.487716	0.693594	0.768803	0.807372	0.786298
TC0500001912.rn.1	Srm	spermidine synthase	Regulation of proliferation		2.69465	1.43442	1.34643		0.920267	1.00496	0.995066	1.28843	1.06451	0.709315	0.939402	1.07889	1.361	0.938271	1.06579	0.61071	2.13021	3.63241	2.71302	2.30295	1.20684	1.55578	1.60367	1.37138	1.43693	1.59537	1.06344	1.29
TC1000000226.rn.1	Igfals	"insulin-like growth factor binding protein, acid labile subunit"	Regulation of proliferation	(IGF)-PI3K-PKB pathway	0.652068	0.489002	0.306015		0.700167	0.827944	1.40133	1.20781	0.961721	0.976284	1.02429	1.30863	1.11502	0.56754	0.896847	1.13164	0.705821	0.580671	0.653499	0.668282	0.463294	0.437526	0.412544	0.642645	0.544594	0.318219	0.194524	0.166726
TC0900000874.rn.1	Igfbp2	insulin-like growth factor binding protein 2	Regulation of proliferation	(IGF)-PI3K-PKB pathway	3.20402	5.22855	36.708		1.44495	0.83491	0.970339	1.03057	1.13073	0.850234	1.01625	0.984012	1.00981	0.990288	0.989393	1.29251	2.20485	2.94488	3.29702	4.36932	7.65165	5.88459	4.86211	2.51586	3.10039	39.1689	37.4967	67.066
TC0300004117.rn.1	Bub1	BUB1 mitotic checkpoint serine/threonine kinase	Regulation of proliferation	Checkpoint	0.672461	0.345374	0.750309		0.641703	0.827017	1.20916	1.4333	1.16735	0.944334	0.879871	1.05895	1.06948	0.744293	1.54659	0.935036	0.59119	0.807889	0.755798	0.534966	0.391475	0.368927	0.32224	0.298853	0.760277	0.772101	0.68326	0.785597
TC0500003455.rn.1	Cdc20	cell division cycle 20	Regulation of proliferation	Checkpoint	0.677415	0.42619	0.823617		0.738741	0.77931	1.28319	1.52148	1.20426	0.863934	0.781302	1.1575	0.951086	0.827513	1.05143	1.08249	0.522678	0.742745	0.789426	0.65481	0.459408	0.397596	0.387179	0.460575	0.736488	0.88394	0.829606	0.844436
TC0200000619.rn.1	Egf	epidermal growth factor	Regulation of proliferation	Growth factor pathway	0.509765	1.34745	0.718782		1.07831	0.816084	1.0767	0.928766	0.856777	1.83967	1.1146	0.897185	0.941521	0.804487	1.06211	1.09045	0.672367	0.568462	0.384949	0.413282	1.57019	1.28726	1.61469	0.917661	0.856366	0.748178	0.835012	0.43557
TC1400001045.rn.1	Egfr	epidermal growth factor receptor	Regulation of proliferation	Growth factor pathway	0.494172	0.52012	0.354379		0.789701	0.645128	1.2663	1.38223	0.981109	0.712171	1.13876	1.01925	0.67052	1.238	0.807754	1.48604	0.646427	0.440922	0.483822	0.405519	0.623767	0.395277	0.727662	0.333775	0.7927	0.257566	0.21248	0.15477
TC0200001444.rn.1	Pdgfc	platelet derived growth factor C	Regulation of proliferation	Growth factor pathway	2.03218	2.51084	2.32311		0.900488	1.02246	1.00025	0.999751	0.885585	1.10753	0.902914	1.31737	0.832679	1.68619	1.20094	0.53029	1.89923	1.92877	2.04266	2.25806	3.08122	2.56421	2.44159	1.95633	1.91759	1.9833	2.92526	2.46628
TC0700001200.rn.1	Myc	myelocytomatosis oncogene	Regulation of proliferation	Oncogene	0.798964	0.497064	0.315753		1.4881	1.61894	0.671999	0.420682	1.00251	1.11075	0.997495	0.81589	2.26187	1.19212	0.838838	0.287654	0.56543	0.942277	1.08854	0.599605	0.379001	0.595463	0.61905	0.394741	0.264264	0.35009	0.327075	0.321584
TC0900000039.rn.1	Ptp4a1	"protein tyrosine phosphatase type IVA, member 1"	Regulation of proliferation		2.33203	1.37402	1.34354		1.18561	0.984873	1.01536	0.861417	0.753845	1.64088	1.29464	0.772414	0.862138	1.15991	1.35485	0.505837	2.34543	3.27333	2.62638	1.08298	1.27316	1.75887	1.56916	0.894912	1.29919	1.37182	1.31872	1.38443
TC0600001675.rn.1	Nucks1	nuclear casein kinase and cyclin-dependent kinase substrate 1	Regulation of proliferation		1.55635	1.19248	1.8377		0.983391	1.01689	0.982745	1.22746	0.853159	1.12479	1.02865	0.97215	0.91953	1.08751	1.1786	0.72051	1.35698	2.10313	1.59148	1.1738	1.17228	1.41231	1.02552	1.15981	1.46622	2.00555	1.87549	2.00353
TC0500003900.rn.1	Pink1	PTEN induced putative kinase 1	Regulation of proliferation ?		2.32284	2.59546	2.53984		1.08033	0.919908	1.09459	0.925642	0.987681	1.02316	1.01247	0.931211	0.89954	1.11168	1.26823	0.606129	2.43711	2.29871	2.15132	2.4042	2.96495	3.22956	1.92388	2.26342	1.52312	3.02425	2.75867	2.85332
TC0700000447.rn.1	Igf1	insulin-like growth factor 1	Regulation of proliferation | Apoptosis	(IGF)-PI3K-PKB pathway | Antiapoptotic	0.871469	0.551249	0.451573		0.855059	0.976446	1.02412	1.04907	1.07064	0.934016	0.903378	1.12533	1.08509	0.741421	1.39492	0.921583	0.863213	0.955979	0.944982	0.7217	0.543555	0.563282	0.581675	0.516486	0.657279	0.448608	0.334616	0.365788
TC0100006586.rn.1	Nupr1	"nuclear protein, transcriptional regulator, 1"	Regulation of proliferation | Apoptosis	Checkpoint	0.945682	1.78624	2.36724		0.900752	1.06026	1.39152	0.943162	0.929851	1.07544	1.92773	0.766821	0.734373	1.36171	1.36396	0.673032	0.982249	1.35613	0.739959	0.704388	1.93656	2.53451	1.02118	1.65271	2.68121	3.41741	1.99349	1.37685
TC1000000922.rn.1	Tp53	tumor protein p53	Regulation of proliferation | Apoptosis	Tumor suppressor gene | Proapoptotic	1.98322	1.62532	1.18973		0.90463	1.14492	1.01842	0.981917	1.06288	0.795966	1.12507	0.940837	1.36997	0.789497	1.09182	0.915898	1.56094	2.20236	1.73932	2.43025	1.71206	1.64528	1.69431	1.44965	1.53211	1.18131	1.07887	0.966611
TC1500000461.rn.1	Mmp14	matrix metallopeptidase 14 (membrane-inserted)	Regulation of proliferation | Cell adhesion / migration		2.36059	1.10136	1.02504		0.945814	1.01013	0.989974	1.06828	0.980694	1.01969	0.91656	1.37674	0.850375	1.2087	1.15565	0.865316	2.46122	2.07451	2.62079	2.28585	1.2394	1.0601	1.20153	0.904423	1.3876	0.942141	0.902732	0.867697
TC0200001659.rn.1	S100a11	S100 calcium binding protein A11	Regulation of proliferation | Cell adhesion / migration		1.8545	0.984314	0.996434		0.72093	1.18613	1.05202	0.950554	1.08201	0.736985	1.18816	0.924206	1.07014	0.934457	1.74982	0.826796	1.65894	1.9848	1.73689	2.03736	1.02521	1.07716	0.793541	1.04135	1.20826	1.09975	0.951918	0.725808
TC2000000249.rn.1	Cdkn1a	cyclin-dependent kinase inhibitor 1A	Regulation of proliferation | Cell cycle / proliferation | Oxidative stress response	Checkpoint | Cdk Inhibitors | DNA damage repair	1.03542	0.486709	0.172094		1.40609	0.711193	1.62512	0.479903	1.08268	0.923632	1.51205	0.416483	0.996722	1.00329	1.39241	0.418683	0.743229	1.63395	1.16237	0.602134	0.826968	0.612122	0.404125	0.103621	0.287596	0.148657	0.133441	0.118683
TC0700003197.rn.1	Mtss1	metastasis suppressor 1	Regulation of proliferation | Cytoskeleton	Tumor suppressor gene | Cell morphology / motility	2.34184	1.44707	0.869092		1.24149	1.78712	0.805484	0.551125	0.826763	1.00014	1.09055	0.999857	1.25612	0.7961	1.5292	0.327094	2.44552	3.25874	2.30223	1.36088	1.62711	1.60918	1.31169	1.2403	0.720498	0.863639	0.791243	1.10099
TC0100007960.rn.1	Gfra1	GDNF family receptor alpha 1	Regulation of proliferation | Differentiation / organogenesis	Growth factor pathway	2.17972	4.06061	1.88715		0.9851	1.0389	1.01513	0.851468	1.0332	1.24507	0.820648	0.967868	0.454741	0.922774	1.18719	1.08369	1.60869	2.5582	2.90688	1.64512	4.09961	6.25557	3.02597	2.86129	2.18865	1.15672	1.24039	2.96284
TC0200002755.rn.1	Pik3r1	"phosphoinositide-3-kinase, regulatory subunit 1 (alpha)"	Regulation of proliferation | Hormonal signaling	(IGF)-PI3K-PKB pathway | Insulin / Glucagon pathway	0.544502	0.470468	0.45263		0.798622	0.84768	1.18809	1.17969	0.609406	1.53126	1.02803	0.972729	0.979638	1.02078	1.12396	0.709484	0.229904	0.757899	0.591649	0.598556	0.603164	0.536754	0.366974	0.37498	0.563363	0.421613	0.314403	0.511142
TC0200002319.rn.1	Gbp2	"guanylate binding protein 2, interferon-inducible"	Regulation of proliferation | Immunity and defense?	Growth factor pathway	1.30191	0.760176	0.500902		0.657475	2.05035	0.959929	1.04174	1.12687	0.665529	0.887417	1.2943	0.826631	0.847039	1.18058	1.44116	2.28144	1.26318	0.93826	0.724775	0.710101	0.668118	0.528653	1.13383	0.377201	0.529535	0.635627	0.461244
TC0800003492.rn.1	Cmtm8	CKLF-like MARVEL transmembrane domain containing 8	Regulation of proliferation | Intracellular transport	Growth factor pathway | Exo / endocytosis	1.49122	1.29595	2.01173		0.878967	1.1377	1.2161	0.817075	1.05937	0.821491	1.0388	0.962652	1.2424	0.806258	1.2403	0.61579	1.43875	1.59381	1.37655	1.55576	1.4439	1.31103	1.28116	1.14769	1.25992	2.36049	2.17969	2.24682
TC1500001776.rn.1	Cryl1	"crystallin, lambda 1"	Regulation of proliferation | Metabolism	Tumor suppressor gene	1.10288	1.04855	2.42727		0.782331	0.913365	1.84023	1.09485	1.55021	0.910618	1.09816	0.883336	1.42604	0.868711	1.15113	0.852588	0.759491	1.0056	1.18159	1.46483	1.13418	1.13929	0.786601	1.13412	1.95271	2.55843	2.89943	2.29853
TC1200001660.rn.1	Tbx3	T-box 3	Regulation of proliferation | Regulation of gene expression	--- | Corepressor	1.76335	2.5653	3.93463		1.07007	0.856992	0.93452	1.43169	1.32647	0.783811	0.972791	1.02797	0.978155	1.02233	0.794881	1.89522	1.8896	2.00322	1.35691	1.80365	3.56571	2.1571	2.21907	2.31931	3.67044	4.65143	3.88844	3.52822
TC1900000708.rn.1	Osgin1	oxidative stress induced growth inhibitor 1	Regulation of proliferation|Apoptosis	Proapoptotic	3.48342	1.18662	0.994748		0.411435	1.0033	1.60939	0.996712	0.946144	0.377613	1.05692	1.44728	0.946355	1.05669	1.64762	0.279472	4.0064	2.1664	1.77104	5.98983	0.721835	1.13375	1.62704	1.26385	1.19958	0.715575	1.04072	1.02311
TC0500003754.rn.1	Sesn2	sestrin 2	Regulation of proliferation|Apoptosis	Proapoptotic	0.537118	0.551806	0.225289		1.10835	0.513923	1.07191	0.932911	1.11983	0.892992	1.16506	0.693456	1.04999	1.18235	0.95239	0.697747	0.558703	0.744839	0.373348	0.471582	1.00583	0.656041	0.353964	0.191391	0.339667	0.17971	0.167452	0.214328
TC1000003122.rn.1	Rnasek	"ribonuclease, RNase K"	RNA metabolism	Degradation	2.71225	1.88732	1.43461		0.907691	1.1017	1.13923	0.827647	1.03902	0.714985	1.34021	0.962444	1.31199	0.861104	1.1613	0.493405	2.01349	3.33924	2.75002	2.74624	2.04178	2.31713	1.37322	1.81717	1.66323	1.55145	1.11991	1.40387
TC0500001402.rn.1	Pabpc4	"poly(A) binding protein, cytoplasmic 4"	RNA metabolism	mRNA stabilty	2.22009	1.45868	1.59879		0.90934	0.964819	1.25884	1.03647	1.06975	0.847094	0.934801	1.16222	1.01755	0.982752	1.32426	0.619723	2.11737	2.63828	2.2853	1.8394	1.478	1.73392	1.29913	1.32366	1.4432	1.8668	1.56804	1.51714
TC0100001236.rn.1	Polr2i	polymerase (RNA) II (DNA directed) polypeptide I	RNA metabolism	Transcription	2.0237	1.81672	2.51035		1.02821	1.0213	0.979145	0.700278	1.02965	0.800075	1.0059	0.994138	1.23317	0.980525	1.01986	0.695941	1.32627	1.97693	2.43299	2.35861	2.17496	2.01581	2.22462	0.851484	2.0953	3.03801	2.40677	2.5013
TC2000001565.rn.1	Ddx21	DEAD (Asp-Glu-Ala-Asp) box helicase 21	RNA metabolism	Transkription	1.97691	1.05423	1.22845		0.932406	1.07249	0.889084	1.3182	1.01078	0.916892	0.989331	1.29152	0.877024	1.26156	0.885399	1.12943	1.79394	2.10121	2.34762	1.66486	0.895743	1.09739	1.22047	1.00331	1.27955	1.36079	1.0362	1.23726
TC0X00000125.rn.1	Rbm3	"RNA binding motif (RNP1, RRM) protein 3"	RNA metabolism | Apoptosis		1.47701	1.2978	2.13663		0.877472	1.05997	0.943422	1.20039	0.995344	0.953486	1.00468	1.02475	1.00073	0.999275	1.15537	0.954668	1.31435	1.46842	1.64173	1.48352	1.47837	1.31172	1.21048	1.19064	1.45808	2.42145	1.91867	2.74832
TC1700000156.rn.1	Ddx41	DEAD (Asp-Glu-Ala-Asp) box polypeptide 41	RNA metabolism | Protein metabolism	---- | Translation	2.04331	1.50503	1.28375		0.980444	1.07634	1.01995	0.962501	0.980143	0.888294	1.02026	1.11143	0.918896	0.959526	1.14646	1.04218	1.6939	2.23743	1.95389	2.288	1.9861	1.56973	1.2905	1.1738	1.26785	1.27947	1.33916	1.24851
TC0400002850.rn.1	Igf2bp3	insulin-like growth factor 2 mRNA binding protein 3	RNA metabolism | Regulation of proliferation	mRNA stabilty	0.784924	1.17796	0.253242		1.49858	1.06807	0.936267	0.885179	1.96673	1.04	0.830755	0.961538	1.25246	0.79843	1.33259	0.572667	0.442278	1.20237	0.604293	0.890755	1.72079	1.37997	0.853825	0.757253	0.135516	0.215057	0.313418	0.348977
TC0800000681.rn.1	Ppp2r1b	"protein phosphatase 2, regulatory subunit A, beta"	Signaling cascades		1.74496	1.54108	2.4578		0.902493	1.14717	1.00446	0.995556	1.08459	0.884734	1.01409	0.986107	1.164	0.822116	1.26808	0.859104	1.69066	1.50143	1.74613	2.04161	1.5797	1.50842	1.18524	1.89095	1.89143	2.94616	2.62324	2.37037
TC0600001346.rn.1	Calm1	calmodulin 1	Signaling cascades	Ca signaling	0.539879	0.624394	0.668366		0.837631	0.940146	1.06366	1.11584	0.943019	1.06042	0.852732	1.11586	0.922213	0.950971	1.05156	1.06752	0.592113	0.531787	0.563109	0.472506	0.536401	0.678776	0.652496	0.629905	0.774311	0.635499	0.522543	0.741111
TC0100006150.rn.1	P2ry2	"purinergic receptor P2Y, G-protein coupled, 2"	Signaling cascades	GPCR pathway	1.16941	0.96014	2.24452		1.06241	1.22675	0.941256	0.931237	1.36251	0.57288	1.02702	0.973693	0.750526	0.911846	1.09668	1.57141	1.22723	1.00247	1.15276	1.29519	1.21902	1.11774	0.725654	0.778152	1.63509	2.58694	2.63584	2.12021
TC1000000154.rn.1	Adcy9	adenylate cyclase 9	Signaling cascades	GPCR pathway	1.67575	2.03715	2.77049		1.07796	1.0804	0.927678	0.762954	0.978602	1.10572	0.849635	1.02187	0.796464	1.15044	1.22238	0.869236	1.90445	1.38882	1.5149	1.89484	2.10145	2.19738	1.74658	2.1032	1.95864	2.9539	2.599	3.57041
TC0900001656.rn.1	Gpr116	G protein-coupled receptor 116	Signaling cascades	GPCR pathway	2.0356	1.4912	1.24814		0.852579	1.22962	1.00436	0.995664	1.01541	0.984821	0.981763	1.03338	0.949385	1.05331	1.24338	0.722703	2.62458	2.61868	1.48871	1.41043	1.6163	1.4496	1.61631	1.28258	1.12214	1.37758	1.29605	1.19677
TC1200001585.rn.1	P2rx4	"purinergic receptor P2X, ligand-gated ion channel 4"	Signaling cascades	GPCR pathway | Ca signaling	1.22032	1.07529	1.72752		0.890825	0.823127	1.12255	1.59467	1.10299	0.966807	0.743339	1.03433	1.11942	1.08972	0.917666	0.81018	1.35741	1.08738	1.18917	1.24732	1.19858	1.10885	0.957666	1.03606	1.16616	2.14096	1.8608	1.74217
TC0100004099.rn.1	Pde7b	phosphodiesterase 7B	Signaling cascades	PKA / PKG pathway	1.78466	1.21256	0.828673		0.914877	1.16268	1.09304	0.883946	1.09679	0.817889	0.911752	1.09843	0.808866	1.11622	1.05517	0.947711	2.08037	1.83929	1.77423	1.44475	1.09767	1.29996	1.31815	1.13445	0.675362	0.789229	1.02216	0.827944
TC1000003999.rn.1	Prkca	"protein kinase C, alpha"	Signaling cascades	PLC-PKC pathway	1.23141	1.11873	1.92778		0.716858	1.16833	1.0565	0.946523	1.16182	0.963335	1.03806	0.89555	1.08698	0.91998	1.4378	0.579986	1.04971	1.53207	1.08073	1.26312	1.41711	1.21355	0.688289	1.15597	1.90267	1.9205	1.5363	2.35165
TC0100004221.rn.1	Sgk1	serum/glucocorticoid regulated kinase 1	Signaling cascades	PLC-PKC pathway	0.979037	0.245408	0.526113		0.635215	1.17047	0.854354	3.77996	1.16503	0.617088	0.858349	1.27361	1.15181	0.638695	0.868197	2.2656	1.25604	1.38796	0.969225	0.302916	0.226193	0.24195	0.273288	0.2402	0.650668	0.397461	0.434996	0.621326
TC0500001057.rn.1	Ror1	receptor tyrosine kinase-like orphan receptor 1	Signaling cascades	Wnt pathway	2.00463	0.999535	0.996722		0.817611	0.982164	1.21943	1.01816	0.808366	1.21423	0.954765	1.04738	1.06888	0.935562	1.09041	0.431782	1.19418	1.63884	2.1357	3.04981	1.2033	1.14358	0.578774	1.07248	0.912308	0.810834	1.22082	1.04292
TC1800001355.rn.1	Ppp2r2b	"protein phosphatase 2, regulatory subunit B, beta"	Signaling cascades		1.05281	1.34532	2.66564		1.00366	0.844248	0.996356	1.13919	1.10388	1.12527	0.905892	0.83747	0.988159	0.833669	1.01198	1.01961	0.861809	1.00374	1.06138	1.28432	2.29213	1.20635	0.706852	1.17596	1.53893	2.71999	4.01148	2.39216
TC0500002810.rn.1	Ptpn3	"protein tyrosine phosphatase, non-receptor type 3"	Signaling cascades		1.05125	1.10823	1.83106		0.90056	0.941278	1.10357	1.06239	0.985647	0.893517	1.10377	1.01456	0.971062	1.0298	0.924611	1.45922	1.14311	0.927714	1.0789	1.05528	1.1043	1.14954	1.03825	1.14083	1.96624	1.64201	1.77694	1.93905
TC0200002363.rn.1	Ddah1	dimethylarginine dimethylaminohydrolase 1	Signaling cascades		1.93962	2.18904	1.85055		1.11249	1.01464	0.852645	0.985575	0.994979	0.985494	1.16328	1.00505	0.919164	1.08794	1.19069	0.891142	1.63968	2.1879	2.21235	1.71856	2.43297	2.37356	2.2598	1.68984	1.88556	1.67221	1.92574	1.91868
TC1000002621.rn.1	Adra1b	adrenoceptor alpha 1B	Signaling cascades | Cell communication	GPCR pathway | Neuronal signal transmission	0.552993	0.754287	0.697951		1.01255	1.106	0.987604	0.773567	0.977081	0.980715	1.04196	1.01966	1.40567	1.02848	0.972307	0.553212	0.384268	0.664296	0.374434	0.788974	0.89294	0.757655	0.688168	0.678386	0.764724	0.705408	0.575	0.74667
TC1100001334.rn.1	Rcan1	regulator of calcineurin 1	Signaling cascades | Differentiation / organogenesis	Ca signaling | Nervous system	0.258405	0.350715	0.176334		0.563434	1.38618	0.76089	1.31425	0.592038	1.42678	0.820983	1.21805	1.06119	0.942336	0.682843	1.13314	0.120029	0.233618	0.355562	0.324411	0.17624	0.329176	0.376928	0.520516	0.485389	0.0807654	0.0624748	0.0767082
TC1900001743.rn.1	Prkaca	"protein kinase, cAMP-dependent, catalytic, alpha"	Signaling cascades | Hormonal signaling	PKA/PKG pathway | Metabolism regulation	0.533914	0.555708	0.530669		0.774771	0.963649	1.03772	1.06156	1.09611	0.922944	0.760875	1.08349	1.21876	0.7346	0.922829	1.08362	0.431554	0.620495	0.538518	0.545088	0.554221	0.638103	0.560123	0.470387	0.577236	0.542641	0.497492	0.505307
TC1000000796.rn.1	Adora2b	adenosine A2B receptor	Signaling cascades | Immunity and defense	GPCR pathway | TNF / cytokine pathway	0.868411	0.520501	0.597069		0.980049	1.02036	0.924872	1.52182	1.0832	0.923188	0.915699	1.41921	1.18654	0.765895	0.842789	2.29882	0.855839	0.933804	0.970278	0.713724	0.530854	0.615346	0.493163	0.442643	0.73369	0.637525	0.565676	0.451386
TC0500001086.rn.1	Pde4b	"phosphodiesterase 4B, cAMP specific"	Signaling cascades | Immunity and defense	PKA/PKG pathway | Innate immunity	1.12114	1.79533	1.2129		0.995024	1.005	0.765076	1.41201	1.31969	0.962486	0.780958	1.03898	0.840161	1.19025	0.696198	1.69605	1.66	1.37927	0.837145	0.608134	1.85364	2.0389	1.43356	1.85523	1.78108	0.931928	0.824008	1.3146
TC0200000900.rn.1	Pld1	phospholipase D1	Signaling cascades | Intracellular transport	--- | Vesicle transport	0.620546	0.721679	0.399896		0.804364	0.94967	1.053	1.12721	0.757589	1.16491	0.933405	1.07135	0.955687	1.19189	0.77719	1.04637	0.456759	0.703074	0.690513	0.631837	0.821083	0.822066	0.847174	0.396393	0.665984	0.221219	0.419503	0.292877
TC0100005046.rn.1	Pld3	"phospholipase D family, member 3"	Signaling cascades | Lipid metabolism	--- | Phospholipid / glycolipid metabolism	1.89113	1.61906	1.73644		0.915668	1.03834	1.1283	0.963074	1.00125	0.785155	0.998749	1.08688	1.20845	0.890667	1.10104	0.908236	1.5401	2.26336	1.98244	1.77865	1.91562	1.70844	1.30667	1.54551	1.47267	1.89364	1.7779	1.80156
TC0100007036.rn.1	Lrp5	low density lipoprotein receptor-related protein 5	Signaling cascades | Lipid metabolism	Wnt pathway	0.710872	0.556748	0.531752		1.04369	1.00935	0.990741	0.858754	1.00347	1.00648	0.996538	0.763814	0.99189	1.08553	0.941964	1.00818	0.694503	0.681906	0.67029	0.79679	0.635281	0.537616	0.549468	0.504627	0.784335	0.422556	0.464904	0.455213
TC0400001532.rn.1	Itpr1	"inositol 1,4,5-trisphosphate receptor, type 1"	Signaling cascades | Membrane transport	Ca signaling | Ion transport	2.14774	1.0485	1.33136		0.99767	1.16301	1.00234	0.927184	0.898575	1.00476	0.995266	1.06087	0.787097	1.27049	1.27457	0.690346	2.08506	3.29095	1.90606	1.30888	0.984838	1.31428	1.12728	0.767609	1.44433	1.31033	1.19493	1.37587
TC2000000651.rn.1	Micu1	mitochondrial calcium uptake 1	Signaling cascades | Membrane transport	Ca signaling | Ion transport	2.52534	1.70375	1.58354		0.916403	1.07005	1.09805	0.934535	0.96953	0.834121	1.07798	1.03143	1.20281	0.883128	1.13234	0.847941	2.14075	2.92909	2.56582	2.46572	2.01472	2.05948	1.46999	1.27082	1.4841	1.67118	1.63547	1.5434
TC1500001891.rn.1	Gucy1b2	"guanylate cyclase 1, soluble, beta 2"	Signaling cascades | Muscle contraction	PKA/PKG pathway I Smooth muscle	0.445896	0.669687	0.903304		1.04606	0.955966	0.790808	1.10254	0.986483	1.0137	0.645177	1.02405	1.11409	0.897597	0.824167	1.93199	0.419255	0.450954	0.400391	0.512985	0.592054	0.727883	0.687053	0.671759	0.842695	0.857237	0.941325	0.971961
TC1000004343.rn.1	Mapk9	mitogen-activated protein kinase 9	Signaling cascades | Oxidative stress response	Stress kinase pathway	0.747582	0.786367	0.616248		0.830857	1.03368	0.967413	1.15671	0.585149	0.968585	1.03244	1.03537	0.985209	1.01324	0.986932	1.07493	0.666067	0.519591	0.953108	0.85156	0.693439	1.03478	0.946211	0.471044	0.97896	0.55522	0.436055	0.494757
TC1000003722.rn.1	Nr1d1	"nuclear receptor subfamily 1, group D, member 1"	Signaling cascades | Regulation of gene expression	Circadian rhythms | Transcription factor	5.87039	37.8831	89.5922		1.00324	0.844719	1.04581	0.996774	0.960284	0.913747	1.0871	1.04136	0.937573	0.921905	1.07596	1.06658	9.21437	2.93177	4.53733	6.7981	9.61868	20.908	9.06001	111.946	56.1663	130.667	88.5015	83.0336
TC1500000090.rn.1	Nr1d2	"nuclear receptor subfamily 1, group D, member 2"	Signaling cascades | Regulation of gene expression	Circadian rhythms | Transcription factor	2.45466	4.70087	9.59463		1.01818	0.982145	1.16606	0.77459	1.11309	0.823078	1.32303	0.898397	0.810637	1.2336	1.52444	0.742607	3.47792	2.16572	2.32699	1.84802	2.44902	3.60708	2.34896	10.3984	6.71427	9.41831	11.8454	10.4005
TC0100002398.rn.1	Arntl	aryl hydrocarbon receptor nuclear translocator-like	Signaling cascades | Regulation of gene expression	Circadian rhythms | Transcription factor	0.987029	0.763431	0.285276		0.9656	1.0152	0.985026	1.03239	1.1627	0.93554	0.980424	1.01997	0.914105	1.14983	1.09397	0.863244	0.905941	1.06501	0.999698	0.977472	0.969361	0.843892	1.05191	0.188561	0.652066	0.206479	0.168158	0.114402
TC0700000390.rn.1	Cry1	cryptochrome circadian clock 1	Signaling cascades | Regulation of gene expression	Circadian rhythms | Transcription factor	0.794731	0.343974	0.188901		0.802538	1.14269	0.983153	1.01714	1.03191	1.05734	0.947399	0.969076	0.903743	1.10651	1.85147	0.479084	0.570366	1.10765	0.778005	0.7229	0.438647	0.390181	0.389027	0.158042	0.249536	0.166469	0.149666	0.189934
TC0100001509.rn.1	Dbp	D site of albumin promoter (albumin D-box) binding protein	Signaling cascades | Regulation of gene expression	Circadian rhythms | Transcription factor	1.17531	3.31298	11.9964		0.82049	1.27316	1.09141	0.916243	1.06226	0.812811	1.08452	0.941388	1.24316	0.8044	1.31569	0.704705	1.18501	1.28869	1.13918	1.08836	0.84203	0.881852	0.68307	10.845	2.39475	13.0217	13.7932	18.776
TC0900002464.rn.1	Per2	period circadian clock 2	Signaling cascades | Regulation of gene expression	Circadian rhythms | Transcription factor	0.389462	0.402717	0.75003		0.970579	1.07974	0.771822	1.03031	1.04998	1.43626	0.765813	0.952396	1.68939	0.922922	1.08352	0.86191	0.274407	0.655458	0.298552	0.32943	0.405391	0.498074	0.248939	0.458463	0.508383	0.613017	0.543382	1.33534
TC0500004116.rn.1	Per3	period circadian clock 3	Signaling cascades | Regulation of gene expression	Circadian rhythms | Transcription factor	1.1336	1.2907	3.22225		0.955035	0.996137	1.00388	1.06403	1.03383	0.999544	0.926108	1.00046	1.01778	0.982529	1.21254	0.912926	1.19438	1.29295	1.09234	0.954734	1.01823	0.991824	0.782414	2.37034	1.4159	2.4756	2.57523	6.42226
TC0800001000.rn.1	Rora	RAR-related orphan receptor A	Signaling cascades | Regulation of gene expression	Circadian rhythms | Transcription factor	0.848713	0.487803	0.46605		0.922341	1.19351	0.927566	1.07809	1.01562	1.35037	0.84362	0.984618	0.764519	1.30801	1.32774	0.673334	0.816737	0.967477	0.832283	0.778358	0.598745	0.549931	0.48304	0.319496	0.564307	0.425398	0.399974	0.47452
TC1500000862.rn.1	Tsc22d1	"TSC22 domain family, member 1"	Signaling cascades | Regulation of gene expression	TGFß family pathway	0.495521	0.527818	0.71744		1.16555	0.977291	0.622283	1.02324	0.993349	1.0067	0.769948	1.07835	1.33134	0.676553	0.751124	1.73049	0.437268	0.513752	0.505254	0.525809	0.553335	0.433834	0.428721	0.695383	0.912738	0.718737	0.607443	0.630842
TC0100008028.rn.1	Tgfb1	"transforming growth factor, beta 1"	Signaling cascades | Regulation of proliferation	TGFß family pathway | Checkpoint	2.29108	1.16098	1.01417		0.710965	1.37791	0.976217	1.02436	1.01149	0.670316	0.988644	1.02135	1.16552	0.860836	1.1601	0.861996	1.9881	2.67664	2.44108	2.0585	1.38994	1.29188	0.811485	1.1506	1.03568	1.08612	1.00288	0.931987
TC0800003505.rn.1	Tgfbr2	"transforming growth factor, beta receptor 2"	Signaling cascades | Regulation of proliferation	TGFß family pathway | Checkpoint	1.90277	1.61585	1.30058		0.886874	1.05871	1.15238	0.944548	1.0601	0.943306	0.916438	1.14438	1.08282	0.923514	1.39531	0.800193	1.81282	1.8567	1.95959	1.98199	1.97509	1.52283	1.54639	1.4191	1.2265	1.26058	1.50157	1.21366
TC1800000727.rn.1	Impa2	inositol (myo)-1(or 4)-monophosphatase 2	Signaling cascades | Regulation of proliferation	--- | (IGF)-PI3K-PKB pathway	2.56084	1.75267	2.69403		0.838043	0.979915	1.0205	1.09872	1.10174	0.819684	1.0182	0.982122	1.26356	0.966406	1.03476	0.844755	2.4573	2.76193	2.98876	2.03535	2.23928	2.08157	1.0741	1.61574	1.723	3.44363	3.04765	2.56182
TC0100000427.rn.1	Myct1	myc target 1	Signaling cascades | Regulation of proliferation | Apoptosis		2.149	1.14634	0.857402		0.911678	1.11706	1.02427	0.976307	1.1494	0.71016	1.41677	0.870016	1.02388	0.976677	1.1477	0.70136	1.97017	2.85364	2.40108	1.37111	1.26186	1.12168	1.08834	1.11349	0.987627	0.744501	0.962582	0.734899
TC0100002954.rn.1	Shank2	SH3 and multiple ankyrin repeat domains 2	Signaling cascades I Cytoskeleton	Adapter protein | Regulation	0.615972	0.537779	0.863689		0.99497	0.832393	1.08774	1.00506	1.00964	0.990456	0.937582	1.01741	1.24902	0.91765	1.01507	0.985158	0.602768	0.742811	0.510554	0.607756	0.656356	0.540414	0.40266	0.551686	0.789532	0.670108	0.942191	1.05293
TC0500002267.rn.1	Cyp7a1	"cytochrome P450, family 7, subfamily a, polypeptide 1"	Steroid metabolism	Bile acid synthesis	0.122776	0.505739	12.8344		0.794825	0.850886	1.17525	1.78767	2.3034	1.0301	0.970781	0.815613	1.35817	0.489591	0.736282	4.15076	0.0066451	0.0849463	0.00918675	0.390327	0.909745	0.265626	0.01883	0.828755	1.2447	9.69521	13.1486	27.2491
TC0200003331.rn.1	Cyp7b1	"cytochrome P450, family 7, subfamily b, polypeptide 1"	Steroid metabolism	Bile acid synthesis	0.570505	0.509316	0.444576		0.858919	1.01326	0.98691	1.58111	1.22636	0.9074	1.05817	0.945026	1.69974	0.768352	0.763247	1.30149	0.477504	0.605051	0.635176	0.564289	0.68747	0.503923	0.314314	0.531558	0.515108	0.430592	0.372473	0.46013
TC0800003591.rn.1	Cyp8b1	"cytochrome P450, family 8, subfamily b, polypeptide 1"	Steroid metabolism	Bile acid synthesis	19.1523	28.2958	29.6548		0.844102	0.734839	1.81868	1.18469	1.53195	1.02023	0.980168	0.672923	1.08782	0.369101	1.5113	0.91927	33.4449	6.41518	16.592	20.157	33.8038	35.4643	16.6466	27.2685	11.6206	32.596	42.8708	31.5318
TC0500001124.rn.1	Dhcr24	24-dehydrocholesterol reductase	Steroid metabolism	Cholesterol biosynthesis	0.858167	0.527631	0.967527		1.03521	0.965988	1.07041	0.811361	1.03178	0.969203	0.914555	1.05934	1.02633	0.974347	1.09893	0.699621	0.71676	1.2317	0.735443	0.748763	0.679161	0.474094	0.534017	0.423251	0.534388	0.860918	1.08856	1.38625
TC0200002686.rn.1	Hmgcr	3-hydroxy-3-methylglutaryl-CoA reductase	Steroid metabolism	Cholesterol biosynthesis	0.677063	0.350029	3.19027		1.02148	1.07852	0.97897	0.945517	0.9141	0.991876	1.00819	1.55697	1.10407	0.906447	1.10321	0.303054	0.300202	1.13198	0.628225	0.647846	0.698056	0.254273	0.211496	0.23629	0.349992	0.972834	3.23996	8.19828
TC0X00000123.rn.1	Ebp	emopamil binding protein (sterol isomerase)	Steroid metabolism	Cholesterol biosynthesis	0.94539	0.92415	1.87396		0.794316	1.13562	0.94425	1.05904	1.01905	0.782178	1.09086	0.981309	0.968489	1.24212	1.03254	0.675776	0.801671	1.10438	1.04271	0.832794	1.17491	0.895085	0.84725	0.779358	1.16585	2.10301	1.90364	2.32334
TC1500001905.rn.1	Fdft1	farnesyl diphosphate farnesyl transferase 1	Steroid metabolism	Cholesterol biosynthesis	0.429902	0.684552	1.86699		0.995495	1.04312	0.773131	1.00453	1.27105	0.897983	0.879476	1.11361	0.891563	1.25514	0.850403	1.12162	0.306419	0.563458	0.360307	0.489423	1.10827	0.476108	0.648494	0.505332	0.703591	1.56211	2.29122	2.91104
TC1700001978.rn.1	Idi1	isopentenyl-diphosphate delta isomerase 1	Steroid metabolism	Cholesterol biosynthesis	1.14369	1.01756	7.62344		1.24534	1.00827	0.778393	0.991803	1.50121	0.756488	0.873917	1.14428	0.864549	1.15667	1.37993	0.79896	0.508594	1.96503	1.20229	0.898853	1.3768	0.643341	0.868384	1.1817	1.22838	3.7766	11.1044	14.3844
TC1600000389.rn.1	Msmo1	methylsterol monooxygenase 1	Steroid metabolism	Cholesterol biosynthesis	0.806263	0.657981	5.35736		0.989353	1.15601	0.677444	1.01076	1.38547	0.856956	0.74106	1.16692	0.967859	1.03321	1.10118	0.927877	0.382942	1.17587	0.862131	0.804109	1.2846	0.384164	0.322972	0.640192	1.10803	3.20303	6.98196	10.1364
TC1200001779.rn.1	Mvk	mevalonate kinase	Steroid metabolism	Cholesterol biosynthesis	0.972776	1.03701	2.55135		1.04838	1.12702	0.935322	0.953856	1.12238	0.979867	0.967821	1.02055	1.11309	1.01419	0.948677	0.986006	0.616164	1.38482	0.915469	0.974647	1.48219	0.877964	0.786685	1.0012	1.03805	2.4809	2.88374	3.80273
TC0X00001254.rn.1	Nsdhl	NAD(P) dependent steroid dehydrogenase-like	Steroid metabolism	Cholesterol biosynthesis	0.619076	0.516053	0.994789		0.911273	1.23859	0.887807	1.09737	1.1621	0.874165	0.97226	1.02853	1.03631	0.964966	0.909314	1.35895	0.463823	0.746508	0.592738	0.673237	0.568917	0.400809	0.522048	0.572437	0.693107	0.782937	1.11673	1.38638
TC0700001177.rn.1	Sqle	squalene epoxidase	Steroid metabolism	Cholesterol biosynthesis	1.0008	0.580133	8.58859		1.12443	0.998463	0.678878	1.00154	1.33286	0.766368	0.900675	1.11028	1.00946	0.990626	1.08497	0.822373	0.55876	1.84765	0.802631	0.794173	1.12144	0.337482	0.351013	0.510594	1.12162	3.89442	10.4846	18.8537
TC0500001625.rn.1	Nr0b2	"nuclear receptor subfamily 0, group B, member 2"	Steroid metabolism	Regulation	0.748199	1.6461	2.91481		1.06967	0.317233	1.51256	0.934866	2.06399	0.484497	3.0764	0.445395	0.667064	1.49911	1.54485	0.465112	0.330537	1.38445	0.396561	0.881249	3.44997	1.1856	1.28639	0.662455	1.67841	2.80343	2.61288	4.56451
TC0100000376.rn.1	Srd5a1	"steroid-5-alpha-reductase, alpha polypeptide 1 (3-oxo-5 alpha-steroid delta 4-dehydrogenase alpha 1)"	Steroid metabolism	Steroid hormone metabolism	0.412699	0.227626	0.54839		0.915066	0.867642	1.13406	1.09282	1.03223	0.62736	0.968772	1.12803	1.8237	0.639486	1.56376	0.351528	0.297859	0.56491	0.520217	0.267809	0.312215	0.194389	0.125836	0.278065	1.00366	0.395248	0.28725	0.507407
TC0300003713.rn.1	Hsd17b12	hydroxysteroid (17-beta) dehydrogenase 12	Steroid metabolism	Steroid hormone metabolism	0.654998	0.659365	0.541303		0.961625	1.02781	1.01735	0.982943	0.956508	1.14416	1.01106	0.989057	0.697873	1.09484	1.07614	0.929249	0.635611	0.69068	0.672395	0.621303	0.626968	0.704054	0.742923	0.563514	0.719904	0.580983	0.355118	0.509208
TC0100007826.rn.1	Cyp17a1	"cytochrome P450, family 17, subfamily a, polypeptide 1"	Steroid metabolism	Steroid hormone synthesis	29.9109	2.24874	1.30067		0.96385	5.08135	1.03751	0.767207	0.855175	0.955006	1.87359	1.04711	0.866462	1.15412	4.63803	0.305643	36.7381	35.1886	29.2113	18.5056	0.928771	2.78904	2.03559	3.24156	0.982337	2.34682	0.963579	0.909944
TC0900000908.rn.1	Cyp27a1	"cytochrome P450, family 27, subfamily a, polypeptide 1"	Steroid metabolism	Steroid hormone synthesis	2.34437	2.38604	2.24931		0.973549	1.20154	1.02717	0.681352	1.00551	0.745865	1.30919	0.994519	1.00503	0.994992	1.15365	0.452942	2.10686	2.62193	2.15111	2.49759	3.41565	2.68307	1.50456	1.94089	1.46995	2.61749	2.33104	2.57875
TC0X00000430.rn.1	Sts	"steroid sulfatase (microsomal), isozyme S"	Steroid metabolism	Steroid hormone synthesis	2.19496	1.92377	0.621557		1.04128	0.920846	0.960355	1.61922	0.803109	1.96842	1.10704	0.903311	0.94612	1.05854	1.05695	0.680472	1.93291	3.57231	1.80222	1.47242	1.16991	2.33207	2.03579	2.15734	0.642625	0.557276	0.698872	0.587456
TC0800002541.rn.1	Fdx1	ferredoxin 1	Steroid metabolism	Steroid hormone synthesis	0.725049	0.911012	1.93823		0.82223	0.948767	1.22082	1.054	1.48904	0.744342	0.970229	1.03068	1.1172	0.895094	1.27496	0.703335	0.822467	0.622026	0.600678	0.855024	1.09781	0.760297	0.823791	0.962148	1.35707	2.74532	1.94856	1.70195
TC1300001874.rn.1	Hsd17b7	hydroxysteroid (17-beta) dehydrogenase 7	Steroid metabolism	Steroid hormone synthesis	0.705151	0.857346	7.44522		0.97473	1.1095	0.783156	1.02593	1.37594	1.06641	0.937729	0.817705	1.01562	0.984623	1.1913	0.839609	0.428121	1.11404	0.582202	0.696242	1.11211	0.747734	0.679002	0.890543	1.28309	5.2126	10.0477	13.2375
TC1900001551.rn.1	Sdr42e1	"short chain dehydrogenase/reductase family 42E, member 1"	Steroid metabolism	Steroid hormone synthesis | Steroid hormone metabolism	6.52946	4.41015	10.1916		2.17746	1.37639	0.726536	0.560283	1.01171	0.59082	0.988425	1.35363	0.965687	0.795711	1.1017	1.03553	6.47656	7.01333	7.30701	5.32092	4.64869	5.57185	2.68261	4.73745	6.44572	9.46491	12.0177	12.8381
TC1400000117.rn.1	Hsd17b13	hydroxysteroid (17-beta) dehydrogenase 13	Steroid metabolism	Steroid hormone synthesis | Steroid hormone metabolism	0.90884	1.18784	1.96516		0.791689	1.04984	1.09881	0.952531	0.918282	1.06895	1.14489	0.935497	0.95462	1.26907	1.04754	0.839197	0.944792	1.03777	0.800546	0.852255	1.06592	1.70347	0.985241	0.996729	1.61243	2.58099	1.83701	1.83024
TC1900000696.rn.1	Hsd17b2	hydroxysteroid (17-beta) dehydrogenase 2	Steroid metabolism	Steroid hormone synthesis | Steroid hormone metabolism	1.20021	6.80637	34.0735		0.672961	1.10011	1.71958	0.909001	1.2426	0.685254	0.967888	1.03318	1.35591	0.356441	2.30922	0.73751	1.25252	1.03725	1.28908	1.22196	1.28564	2.96065	1.33203	21.6472	7.62446	40.9735	48.1617	39.5344
TC0100007156.rn.1	Tm7sf2	transmembrane 7 superfamily member 2	Steroid metabolism		0.504701	0.666615	3.81044		0.730759	1.01417	0.98603	1.05749	0.995777	0.668767	1.08604	1.00424	1.32738	1.08243	0.923849	0.577788	0.529897	0.506773	0.492963	0.489172	0.782748	0.731286	0.614352	0.538073	2.32002	5.62851	2.99887	4.29437
TC0800002361.rn.1	Sc5d	sterol-C5-desaturase	Steroid metabolism | Lipid mediators	Cholesterol biosynthesis | Prostanoids / Leukotrienes	1.07603	0.901685	2.31866		0.960968	1.1485	0.951029	1.04062	1.01009	0.779267	0.990008	1.09114	1.00853	0.930222	1.36592	0.991543	0.861173	1.18892	1.19509	1.05891	1.12933	0.769763	0.811259	0.896389	1.28332	2.02117	2.70335	3.2668
TC0100000737.rn.1	Slc27a5	"solute carrier family 27 (fatty acid transporter), member 5"	Steroid metabolism | Lipid metabolism		1.26815	1.81881	2.52853		0.980233	1.18707	0.934634	1.02017	1.11495	0.783972	0.896902	1.13404	0.765469	1.14001	1.70566	0.877187	1.00888	1.51248	1.24159	1.30963	2.13254	1.69846	1.81118	1.63305	1.71993	3.0194	2.55069	2.8241
TC2000000353.rn.1	Abcg1	"ATP-binding cassette, subfamily G (WHITE), member 1"	Steroid metabolism | Membrane transport	Regulation	1.75443	1.11585	1.05825		0.878709	1.32871	0.987775	1.01238	1.10188	0.907454	0.90754	1.13325	1.00059	0.999412	1.34531	0.98001	1.77723	1.98038	1.9032	1.35691	1.17918	1.07967	1.05966	1.14487	1.06692	0.999112	1.13822	1.02876
TC0600001823.rn.1	Abcg5	"ATP-binding cassette, subfamily G (WHITE), member 5"	Steroid metabolism | Membrane transport	Regulation	5.61326	3.0266	2.62336		0.966798	2.1069	1.03434	0.688076	1.32908	0.375336	2.09029	0.752402	2.28288	0.438042	3.10391	0.366513	3.30111	9.53552	6.43739	3.17903	2.61323	2.4801	2.9587	4.05437	2.17123	2.6037	2.70451	3.01399
TC0600000103.rn.1	Abcg8	"ATP-binding cassette, subfamily G (WHITE), member 8"	Steroid metabolism | Membrane transport	Regulation	3.48407	3.3517	2.5233		1.08374	2.15886	0.92273	0.706919	1.22846	0.558077	2.40743	0.814027	2.34931	0.39129	2.47859	0.425657	1.34329	6.10535	4.16188	2.32577	2.89299	2.42137	3.40369	4.68874	2.38547	2.75336	2.841	2.11336
TC1400002144.rn.1	Sec14l2	SEC14-like 2 (S. cerevisiae)	Steroid metabolism | Signaling cascades	Cholesterol biosynthesis	1.04251	1.35554	1.88194		0.876691	0.984186	1.1324	1.01607	1.14982	0.997087	1.00292	0.946974	0.923654	1.06981	1.00879	0.991283	0.840042	0.995919	0.942873	1.39119	1.96052	1.37726	1.20683	0.877538	1.40016	2.22544	2.05294	1.84923
TC0100003250.rn.1	Fam111a	"family with sequence similarity 111, member A"	Unknown	Unknown	0.753696	0.42565	0.940719		0.927882	0.823817	1.07772	1.30582	0.873479	1.57123	0.768271	1.14485	0.81557	0.833005	1.45657	1.20047	0.826892	0.876532	0.796455	0.514904	0.510883	0.376264	0.407688	0.407765	1.03733	0.973726	0.970725	0.781096
TC0100008071.rn.1	Ahnak	AHNAK nucleoprotein	Unknown	Unknown	0.691294	0.444742	0.718559		0.468355	1.03038	0.970515	1.15613	0.903129	1.24214	0.886345	1.10726	0.877634	0.966827	1.03431	1.35301	0.66028	1.0088	0.554679	0.541419	0.491744	0.462074	0.389126	0.436025	0.833916	0.505219	0.860445	0.674658
TC0400001695.rn.1	Bcl2l13	BCL2-like 13 (apoptosis facilitator)	Unknown	Unknown	1.92513	1.16942	1.07489		0.920926	1.05976	0.996869	1.00314	0.905174	1.04443	0.964804	1.03648	0.943092	1.06034	1.06458	0.887146	1.6332	2.10817	1.9217	2.03746	1.25542	1.27884	1.12285	1.02056	1.2853	1.18152	0.882759	0.94997
TC2000001338.rn.1	RGD620955_2	ENCODES a protein that exhibits lanosterol synthase activity AND INVOLVED IN cholesterol biosynthetic process AND sterol metabolic process AND PARTICIPATES IN cholesterol biosynthetic pathway AND steroid biosynthetic pathway AND FOUND IN intracellular membrane-bounded organelle AND lipid particle (ortholog) AND membrane (ortholog) AND INTERACTS WITH 17alpha-ethynylestradiol AND 2 2 5 5-tetrachlor…	Unknown	Unknown	0.567908	0.550732	3.25897		0.914988	1.18693	0.87338	1.09291	1.09565	0.605739	1.02402	0.976546	1.04921	0.953095	1.18936	0.910961	0.366648	1.05771	0.509997	0.337274	0.919671	0.315038	0.483666	0.484553	0.986884	1.77137	3.38341	6.89419
TC0500001004.rn.1	Fggy	FGGY carbohydrate kinase domain containing	Unknown	Unknown	0.394338	0.6425	0.888242		0.928524	0.982981	1.01731	1.17174	0.994838	1.01056	1.00519	0.844032	1.01891	1.1062	0.979514	0.981443	0.304443	0.398432	0.379039	0.495437	0.638154	0.625517	0.737144	0.569186	0.924672	1.10555	0.786654	0.736096
TC1200000977.rn.1	Hsph1	heat shock 105/110 protein 1	Unknown	Unknown	2.09556	0.654172	0.78482		0.99153	1.59961	0.882305	1.00854	1.07219	0.93267	0.845562	1.18656	1.1104	0.900574	1.31423	0.786254	2.36541	2.63952	1.96413	1.4132	0.362074	0.778031	0.565584	0.910998	0.65641	0.800306	0.517567	1.165
TC0800001512.rn.1	Ifrd2	interferon-related developmental regulator 2	Unknown	Unknown	1.67072	1.32703	2.13842		0.804527	0.958249	1.04357	1.07591	0.996093	0.933387	1.05134	1.00392	0.954211	1.04799	1.09368	0.82698	1.73447	1.82949	1.62507	1.49385	1.24923	1.18618	1.03645	1.83624	1.43769	2.73317	1.80555	2.5773
TC1000000338.rn.1	Lcp2	lymphocyte cytosolic protein 2	Unknown	Unknown	1.83116	1.14859	0.776635		0.924809	1.59428	0.962357	1.03912	1.21782	0.663305	0.919971	1.08699	0.855153	0.832631	1.50925	1.16938	2.01669	2.10239	1.80459	1.40096	1.33579	1.09889	1.06388	1.09579	0.751768	0.882003	0.882347	0.590422
TC0300004528.rn.1	Pxmp4	peroxisomal membrane protein 4	Unknown	Unknown	3.07914	1.24641	1.01576		1.09555	0.912787	2.41213	0.83681	1.25996	0.793673	1.6753	0.707231	0.762117	1.31213	1.79226	0.578481	3.50199	3.60407	3.08726	2.12325	1.4687	1.20101	1.14492	1.17101	1.1446	0.980937	0.894225	1.04325
TC0500000564.rn.1	Polr1e	polymerase (RNA) I polypeptide E	Unknown	Unknown	1.81976	1.53423	1.6037		0.951002	0.975513	1.0251	1.16295	0.929725	0.795567	1.15915	1.07559	1.10303	0.88397	0.906596	1.11465	1.55517	1.959	1.82927	1.93559	1.56286	2.03941	1.26308	1.27155	1.4714	1.97433	1.35563	1.61343
TC0100001556.rn.1	Prmt3	protein arginine methyltransferase 3	Unknown	Unknown	2.01987	1.10635	1.16131		1.06795	0.962697	0.930059	1.03875	1.01975	0.86527	0.980633	1.16477	1.00497	1.032	0.995051	0.993406	1.79133	2.12014	2.4316	1.73642	1.07842	1.20892	1.0857	1.05236	0.942826	1.32984	1.10245	1.27013
TC1300001902.rn.1	Pcp4l1	Purkinje cell protein 4-like 1	Unknown	Unknown	2.97758	2.4887	1.15231		0.984619	1.01562	1.1056	0.977732	0.949241	1.52719	0.821059	1.05347	1.17868	0.954526	1.04764	0.703784	1.9614	5.46835	2.76677	1.71381	2.90993	2.89009	2.09712	2.05766	1.08932	0.831133	1.29265	1.39611
TC1900000326.rn.1	LOC100359539	ribonucleotide reductase M2 polypeptide	Unknown	Unknown	0.144738	0.0149587	0.147222		0.361564	0.857603	1.16604	2.1531	1.50978	1.1654	0.619427	0.858076	1.19034	0.143395	1.59474	0.840096	0.115019	0.15121	0.226527	0.0861949	0.0134391	0.0214632	0.0131641	0.0117686	0.172814	0.14009	0.14383	0.132153
TC1800000610.rn.1	MGC105567	similar to cDNA sequence BC023105	Unknown	Unknown	0.876627	0.883512	0.572105		0.692234	0.748466	2.57477	1.33607	1.05073	0.973638	0.539913	1.02708	0.924726	0.621806	1.0814	1.42351	0.9602	0.929784	0.907147	0.709379	0.616019	0.784531	0.561069	1.57243	0.534793	0.552265	0.683869	0.517494
TC2000001049.rn.1	XLOC_028531	Stg protein [Source:RefSeq peptide;Acc:NP_001159739]	Unknown	Unknown	17.2005	34.5643	14.1848		1.19384	0.837634	5.25019	0.288402	2.17726	0.250345	22.7699	0.459292	2.66084	0.375821	15.1776	0.191955	20.6649	18.6414	17.631	11.8647	42.9367	63.4401	16.803	15.0774	16.8407	18.513	12.0883	9.29731
TC0300000118.rn.1	Surf2	surfeit 2	Unknown	Unknown	2.00936	2.11405	1.67284		0.947397	1.06191	1.02325	0.977282	0.966732	0.791508	1.20311	1.03441	1.06136	0.942187	1.14215	0.65283	1.74759	2.11207	2.2519	1.92587	2.58834	2.36306	2.04527	1.45952	1.65138	1.689	1.70617	1.64482
TC0800002424.rn.1	Ttc36	tetratricopeptide repeat domain 36	Unknown	Unknown	0.529683	1.19404	2.28042		0.953293	1.049	0.951268	1.16434	0.887373	1.05453	1.01025	0.989849	1.04793	1.37181	0.676161	0.954263	0.279433	0.719097	0.401174	0.719029	1.35168	1.49985	1.19874	0.725877	1.52796	2.91187	2.26634	2.41551
TC0100007833.rn.1	LOC100363253	"5-nucleotidase, cytosolic II"	Not yet determined	Not yet determined	0.330995	0.421894	0.865847		0.848971	1.02529	0.975332	1.20038	0.93865	1.09368	0.848368	1.06536	1.00438	0.962726	0.995635	1.28833	0.270943	0.416679	0.310285	0.326072	0.380485	0.413635	0.469428	0.42403	0.916673	0.779897	0.937542	0.829277
TC0800002096.rn.1	Acp5	"acid phosphatase 5, tartrate resistant"	Not yet determined	Not yet determined	2.26696	1.3079	0.696834		0.951563	0.819991	1.0509	1.49794	0.835276	0.871036	1.14806	1.39826	1.15007	1.07807	0.914667	0.927588	2.03691	1.87484	2.63757	2.51851	1.55774	1.23329	0.930111	1.51046	0.680987	0.64724	0.776663	0.682445
TC0100005855.rn.1	Ap3s2	"adaptor-related protein complex 3, sigma 2 subunit"	Not yet determined	Not yet determined	0.453558	0.669328	1.56195		0.894337	0.794924	1.11815	1.56162	1.06736	1.4038	0.718767	0.936895	1.07647	0.928959	0.625041	2.01363	0.466707	0.398598	0.386347	0.562581	0.60303	0.559847	0.687162	0.827273	0.882182	1.73616	1.56698	2.06246
TC0300001972.rn.1	LOC689529	"Agfg1-ps1, ArfGAP with FG repeats 1, pseudogene 1"	Not yet determined	Not yet determined	1.81176	1.39478	1.43346		0.673266	1.09236	1.02426	0.976313	1.01082	0.862657	1.09984	0.9893	1.00659	0.993451	1.40771	0.70747	1.82466	2.04998	1.87437	1.49804	1.65034	1.41395	1.27766	1.23715	1.51386	1.38138	1.4171	1.42148
TC1700000874.rn.1	Anlnl1	"anillin, actin binding protein-like 1"	Not yet determined	Not yet determined	0.70218	0.338263	0.660392		0.621393	0.925418	1.08059	1.29584	1.09308	0.909625	0.930408	1.0748	0.974218	0.729465	1.24604	1.02647	0.513694	0.755442	0.941832	0.597753	0.302151	0.337591	0.34697	0.36634	0.671039	0.640863	0.644374	0.685293
TC0100002166.rn.1	Arap1	"ArfGAP with RhoGAP domain, ankyrin repeat and PH domain 1"	Not yet determined	Not yet determined	0.491216	0.737115	0.791567		1.00014	0.999861	1.03393	0.923182	1.06688	0.987167	0.972872	1.013	1.09047	0.917037	0.903643	1.32812	0.467035	0.501467	0.425601	0.57076	0.804566	0.717495	0.793504	0.632892	0.88412	0.654624	0.909895	0.717628
TC1300000401.rn.1	Aspm	"asp (abnormal spindle) homolog, microcephaly associated (Drosophila)"	Not yet determined	Not yet determined	0.767387	0.450619	0.876962		0.692927	0.905816	1.10398	1.65247	1.20929	0.987741	0.793545	1.01241	1.05954	0.77518	1.36953	0.943807	0.707085	0.938128	0.842656	0.581679	0.494054	0.472807	0.423734	0.411882	0.928697	0.835633	0.837196	0.906323
TC1700001419.rn.1	Aspn	"asporin (Aspn), mRNA "	Not yet determined	Not yet determined	1.05414	0.441374	0.70761		0.724618	1.09528	0.91301	1.14957	1.06851	1.18304	0.604892	0.935887	0.833627	1.04564	1.64449	0.956355	0.818928	1.48421	1.17536	0.738075	0.468441	0.555237	0.343848	0.39797	0.923639	0.634749	0.554813	0.717237
TC0400001537.rn.1	Bhlhe40	"basic helix-loop-helix family, member e40"	Not yet determined	Not yet determined	0.27946	0.402247	0.882137		0.531996	2.45659	0.958862	1.0429	0.616991	1.0866	0.937546	1.06662	1.15281	0.989794	1.01031	0.472185	0.0841244	0.523874	0.328868	0.180972	0.163077	0.295552	0.49658	0.653779	1.61065	0.508678	0.736813	0.672409
TC0900001937.rn.1	RGD1565371	"BCL2/adenovirus E1B interacting protein 3, pseudogene 1"	Not yet determined	Not yet determined	2.39597	1.88235	1.70222		1.11061	0.900408	1.3089	0.85429	0.93977	0.997353	1.26206	1.00265	0.986186	1.01401	1.48612	0.511583	3.18167	1.41421	3.10581	1.88218	1.90945	2.12664	2.09962	1.39367	1.3804	1.95834	1.66629	1.80385
TC0700000888.rn.1	B4galnt1	"beta-1,4-N-acetyl-galactosaminyl transferase 1"	Not yet determined	Not yet determined	1.8118	1.86832	1.52559		1.22384	0.892088	1.12097	0.668988	0.98502	1.01521	1.17617	0.871887	1.03211	0.968893	1.10737	0.642934	2.04099	2.09785	1.452	1.65637	2.46207	2.04568	1.62951	1.33602	1.43151	1.7743	1.71034	1.1862
TC0300003844.rn.1	Bbox1	"butyrobetaine (gamma), 2-oxoglutarate dioxygenase (gamma-butyrobetaine hydroxylase) 1"	Not yet determined	Not yet determined	0.444614	0.393549	0.397724		1.03533	0.998453	0.964024	1.00155	1.02472	1.02471	0.975886	0.956275	0.890513	0.86716	1.14447	1.12295	0.365497	0.456448	0.460079	0.496431	0.360337	0.469225	0.458617	0.286015	0.526352	0.442665	0.314957	0.306921
TC1100001487.rn.1	Cblb	"Cbl proto-oncogene B, E3 ubiquitin protein ligase"	Not yet determined	Not yet determined	1.91007	1.92402	1.20252		1.07113	1.37156	0.933596	0.711207	0.920504	0.979072	1.02138	1.06751	0.955824	1.04622	1.55454	0.512004	1.87561	2.39341	1.94162	1.42964	2.01651	2.14838	2.25001	1.28117	1.22531	1.25087	1.33259	1.00132
TC0100006661.rn.1	Cln3	"ceroid-lipofuscinosis, neuronal 3"	Not yet determined	Not yet determined	1.61804	1.98972	1.84039		1.02011	1.01564	0.984605	0.983189	1.01769	0.960181	1.03267	0.982615	1.21231	0.986842	1.01333	0.866459	1.58958	1.55232	1.46082	1.86943	2.54891	1.86552	1.73055	1.8139	1.55277	2.09881	1.7353	1.9747
TC0X00000165.rn.1	Clcn5	"chloride channel, voltage-sensitive 5"	Not yet determined	Not yet determined	1.82938	1.07444	1.29139		0.837598	0.9765	1.11409	1.02407	1.03393	0.909078	0.967185	1.05492	1.05448	0.948339	1.35245	0.722119	1.98414	1.86971	1.65776	1.80591	1.24714	1.12593	0.901882	1.0228	1.1127	1.27644	1.29549	1.48094
TC0700001128.rn.1	Col14a1	"collagen, type XIV, alpha 1"	Not yet determined	Not yet determined	1.53069	0.485253	0.461464		0.82208	1.09596	0.912437	1.23008	0.938937	1.06503	1.07734	0.86101	1.21979	0.905059	1.02958	0.971266	1.81078	1.52151	1.84323	0.94727	0.518966	0.599906	0.374851	0.44729	0.612157	0.382586	0.496428	0.354684
TC0700001393.rn.1	Commd5	"COMM domain containing 5 (Commd5), mRNA "	Not yet determined	Not yet determined	1.48242	1.7404	1.93665		1.01888	0.890709	0.981473	1.09994	1.03047	0.97043	0.931171	1.05957	1.10666	0.987445	0.884222	1.01271	1.62403	1.56015	1.40938	1.33613	1.55628	1.94949	1.84028	1.61555	1.96467	2.25143	1.59087	1.93962
TC0400003187.rn.1	Clec4f	"C-type lectin domain family 4, member F"	Not yet determined	Not yet determined	1.21934	0.952297	0.424383		0.74585	1.18888	0.994812	1.00521	1.34948	0.585118	1.12017	0.892723	0.913547	0.881544	1.09463	1.45373	1.66906	1.27304	0.975494	0.959763	1.16166	0.890856	0.79272	0.963957	0.289326	0.488557	0.563823	0.355828
TC1300002104.rn.1	Degs1	"delta(4)-desaturase, sphingolipid 1"	Not yet determined	Not yet determined	2.37662	1.43139	1.39942		0.797955	1.14249	1.01979	0.980592	1.02978	0.849037	1.02654	0.974146	1.00528	0.994744	1.1552	0.579742	1.93956	3.30273	2.24864	2.01555	1.76824	1.62247	1.14034	1.19452	1.2623	1.51059	1.43015	1.39465
TC1500001489.rn.1	Dlgap5	"discs, large (Drosophila) homolog-associated protein 5"	Not yet determined	Not yet determined	0.714509	0.450192	0.783852		0.810308	0.833274	1.20008	1.56662	1.25286	1.05196	0.921537	0.950606	0.959025	0.802308	1.18298	1.04273	0.69061	0.742427	0.758617	0.666382	0.422768	0.466693	0.492565	0.418742	0.67452	0.845716	0.825284	0.78989
TC1100001892.rn.1	Dnajb11	"DnaJ (Hsp40) homolog, subfamily B, member 11"	Not yet determined	Not yet determined	0.546551	0.444084	0.538525		0.878429	0.93503	1.06948	1.22918	0.957812	1.04405	0.671663	1.11141	0.92593	0.714899	1.08	1.10835	0.645613	0.61995	0.545113	0.375529	0.361479	0.4665	0.491259	0.457096	0.562875	0.627889	0.394414	0.568921
TC2000000612.rn.1	Dnajc12	"DnaJ (Hsp40) homolog, subfamily C, member 12"	Not yet determined	Not yet determined	2.25904	1.45831	1.35526		1.02381	0.976746	1.04899	0.902163	1.1285	0.896977	0.696368	1.11486	0.953593	1.04867	0.863164	1.11608	1.91224	1.5616	1.99991	3.56243	1.03018	1.67683	1.76377	1.36244	1.33439	1.18392	1.03366	1.86905
TC1000003024.rn.1	Dnah9	"dynein, axonemal, heavy chain 9"	Not yet determined	Not yet determined	0.537728	0.700913	0.558534		1.01619	0.984069	0.942063	1.03218	1.03959	0.961916	1.0439	0.833526	0.918534	1.25401	1.08869	0.858157	0.531041	0.604092	0.529957	0.485823	0.974636	0.597136	0.738038	0.493842	0.681505	0.554222	0.489847	0.508563
TC0300003797.rn.1	Eif3m	"eukaryotic translation initiation factor 3, subunit M"	Not yet determined	Not yet determined	1.56634	1.48517	1.854		0.969301	1.03167	0.8832	1.18408	1.04372	0.891638	0.958109	1.09144	0.958948	1.04281	1.40094	0.887553	1.46641	1.51477	1.75457	1.5296	1.33553	1.79988	1.3912	1.41407	1.43721	2.2454	1.82804	1.90536
TC0800001797.rn.1	Fam198a	"family with sequence similarity 198, member A"	Not yet determined	Not yet determined	1.71506	2.21834	2.94194		1.09474	1.02686	0.973846	0.660078	1.08019	0.970727	0.901111	1.03016	1.13121	0.935565	1.06887	0.921851	2.18182	1.20614	1.66453	1.80774	3.2016	2.39233	1.54838	1.73103	2.4118	3.69898	2.3718	3.28517
TC1200001209.rn.1	Fam20c	"family with sequence similarity 20, member C"	Not yet determined	Not yet determined	1.30511	1.37375	2.09261		1.06753	0.92311	0.997291	1.00272	0.978204	1.02228	0.868673	1.18391	1.00369	1.44757	0.802789	0.996324	1.17852	1.61182	1.26445	1.16564	1.62706	1.31377	1.37603	1.17813	1.78998	2.18261	1.98568	2.41215
TC0300002473.rn.1	Fam210b	"family with sequence similarity 210, member B"	Not yet determined	Not yet determined	0.386821	0.638824	0.91658		0.938142	1.09135	0.953945	1.04828	0.96662	1.03453	0.79691	1.17982	1.11864	0.99607	0.805716	1.00395	0.300232	0.535807	0.298463	0.412782	0.674465	0.666819	0.617644	0.596368	0.93647	0.950696	0.728001	1.05115
TC0800001107.rn.1	Fam214a	"family with sequence similarity 214, member A"	Not yet determined	Not yet determined	0.737567	0.89858	0.494958		1.14479	1.14835	0.87352	0.809243	1.00294	0.99707	0.924037	1.07138	1.06657	0.653712	1.0223	0.978182	0.565697	0.816308	0.774567	0.793696	1.23618	0.827375	0.858959	0.671807	0.715584	0.443535	0.431058	0.389656
TC0800003046.rn.1	Fam46a	"family with sequence similarity 46, member A"	Not yet determined	Not yet determined	1.20418	0.980356	0.598672		0.850815	0.987207	1.20796	1.01296	0.91014	1.09873	0.900903	1.50638	0.812378	1.00357	1.28539	0.996444	1.26714	1.45788	1.10093	0.990771	0.918591	0.95918	1.14022	0.903432	0.939298	0.51053	0.590324	0.354533
TC1400000049.rn.1	Fam69a	"family with sequence similarity 69, member A"	Not yet determined	Not yet determined	2.24022	1.97169	2.48256		0.976204	0.973933	1.2794	1.02438	1.11838	0.876834	0.894154	1.39346	1.01142	0.988706	1.5342	0.695123	2.11331	2.29451	2.25326	2.29981	2.33349	2.21349	1.51983	1.81995	2.07133	2.70018	2.96519	2.19356
TC0300002204.rn.1	Fam83d	"family with sequence similarity 83, member D"	Not yet determined	Not yet determined	0.642088	0.337571	0.758108		0.75148	0.831132	1.20318	1.27856	1.1056	0.807082	0.924923	1.08117	0.939172	0.736798	1.34104	1.06477	0.535595	0.721255	0.845344	0.466158	0.311626	0.35936	0.367471	0.311826	0.7977	0.663693	0.792979	0.77806
TC0900001179.rn.1	Farp2	"FERM, RhoGEF and pleckstrin domain protein 2"	Not yet determined	Not yet determined	1.84174	1.50963	0.98204		1.00374	1.24774	0.996279	0.933749	0.929683	0.89704	1.18267	1.07563	0.959326	1.0424	1.06266	0.605342	1.59221	2.05703	1.98111	1.73664	2.00265	1.61947	1.07007	1.34633	1.27661	0.970733	0.817103	0.863719
TC1200001235.rn.1	Gjc3	"gap junction protein, gamma 3"	Not yet determined	Not yet determined	2.148	1.15867	0.9086		0.98109	0.730491	1.3444	1.01927	0.951516	1.05095	0.941328	1.3334	0.872987	1.14549	1.22852	0.681448	2.23584	2.58826	2.01407	1.75383	1.52364	1.38394	0.85393	0.873183	0.752991	1.08968	0.956427	0.835301
TC0400003734.rn.1	Grcc10	"gene rich cluster, C10 gene"	Not yet determined	Not yet determined	1.85227	1.95881	1.42		0.919621	1.02057	0.979847	1.09107	1.02197	0.978502	1.17813	0.871549	1.16638	0.98857	1.01156	0.782019	1.56147	2.32951	1.71161	1.80648	2.10779	2.18128	1.89681	1.64936	1.39796	1.68943	1.23982	1.35278
TC1000004399.rn.1	LOC287167	"globin, alpha"	Not yet determined	Not yet determined	1.71684	0.623313	0.0935169		0.995197	0.855682	1.19263	1.00483	1.64534	0.92297	0.776445	1.08346	1.42042	0.781235	1.28003	0.741124	3.0469	1.63444	0.807016	1.379	0.47962	0.955462	0.563787	0.494383	0.264277	0.0681081	0.018452	0.0232301
TC1100000025.rn.1	Gbe1	"glucan (1,4-alpha-), branching enzyme 1"	Not yet determined	Not yet determined	0.326406	0.261549	0.318411		0.836593	0.869392	1.15023	1.15617	1.06969	1.17886	0.934852	0.847119	0.724817	0.939983	1.11375	1.06385	0.271416	0.345683	0.383869	0.304657	0.289336	0.265007	0.25214	0.239712	0.38334	0.31347	0.315228	0.261608
TC0700001346.rn.1	Grina	"glutamate receptor, ionotropic, N-methyl D-aspartate-associated protein 1 (glutamate binding)"	Not yet determined	Not yet determined	2.20155	1.95505	1.5557		0.890808	1.03719	1.14999	0.964147	1.04824	0.911427	1.19692	0.953977	1.17576	0.905143	1.1048	0.808788	1.8544	2.25992	2.22758	2.4643	2.30844	2.03995	1.81207	1.65975	1.49612	1.47448	1.62271	1.62947
TC1800000131.rn.1	Garem	"GRB2 associated, regulator of MAPK1"	Not yet determined	Not yet determined	2.45879	1.10136	0.698663		0.93654	1.40162	0.861107	1.06776	0.81122	1.23665	0.996292	1.00372	0.939263	1.06466	1.14919	0.623734	2.68236	1.8371	3.69674	1.61896	0.94726	1.23487	1.12614	1.09716	1.20868	0.619549	0.571173	0.395254
TC0300005048.rn.1	Helz2	"helicase with zinc finger 2, transcriptional coactivator"	Not yet determined	Not yet determined	0.840067	0.823535	0.402711		0.508891	1.37705	0.998027	1.00198	0.846464	1.04568	0.956314	1.46707	0.941201	1.27021	0.997137	1.00287	0.916116	0.624669	0.882157	0.937326	0.605625	0.807631	1.06786	0.813028	0.636482	0.318235	0.342493	0.313633
TC0200003314.rn.1	Hnf4g	"hepatocyte nuclear factor 4, gamma"	Not yet determined	Not yet determined	3.33844	1.38701	0.771617		1.20961	1.19415	0.837414	0.746053	0.961922	1.09459	0.614488	1.03959	1.07042	0.934216	1.46005	0.518468	2.36865	4.06794	4.1813	2.73587	1.84174	1.28203	1.84958	0.574687	0.985405	0.787367	0.753396	0.560301
TC1100001644.rn.1	Igsf11	"immunoglobulin superfamily, member 11"	Not yet determined	Not yet determined	0.920448	1.03187	1.7335		0.850299	1.04773	0.989061	1.01106	1.05946	0.943876	0.794507	1.10698	1.02494	0.806986	1.34063	0.975665	0.8517	0.919499	0.842497	1.0681	1.16204	1.11914	0.834451	1.01185	1.29128	1.8494	1.82739	1.96593
TC1600000840.rn.1	Ido2	"indoleamine 2,3-dioxygenase 2"	Not yet determined	Not yet determined	0.202578	0.552177	0.576551		0.84388	1.02064	0.979775	1.06301	1.07307	1.2013	0.931909	0.853163	0.972378	1.02841	1.27177	0.576501	0.146048	0.239054	0.246742	0.178469	0.491964	0.589668	0.734509	0.392565	0.568195	0.684468	0.594325	0.459217
TC0700004001.rn.1	Itga5	"integrin, alpha 5 (fibronectin receptor, alpha polypeptide)"	Not yet determined	Not yet determined	0.67178	0.475891	0.616556		0.955441	0.991972	1.00809	1.48665	1.3103	0.910715	0.868374	1.09804	0.948742	1.18732	0.82052	1.05403	0.588459	0.7716	0.641876	0.685184	0.624121	0.472419	0.4687	0.338324	0.853173	0.555007	0.406302	0.65174
TC0200001050.rn.1	Larp1b	"La ribonucleoprotein domain family, member 1B"	Not yet determined	Not yet determined	1.90738	1.52717	1.79431		0.964874	1.06825	1.00758	0.992474	0.971334	0.967423	1.02951	1.13411	0.807624	1.2382	1.35424	0.773373	2.38942	1.83083	1.81416	1.59511	1.83303	1.56388	1.62918	1.08259	1.44309	1.66207	2.1749	1.89718
TC1400002327.rn.1	Lgalsl	"lectin, galactoside-binding-like"	Not yet determined	Not yet determined	0.752757	0.623256	0.386968		0.90167	1.10905	0.731706	1.23118	1.01931	1.0401	0.981051	0.926731	0.953978	1.12331	1.04824	0.866444	0.704265	0.874282	0.833167	0.599313	0.790715	0.597302	0.796091	0.308914	0.566215	0.483964	0.225359	0.272335
TC0900000420.rn.1	Lgsn	"lengsin, lens protein with glutamine synthetase domain"	Not yet determined	Not yet determined	0.429651	0.55018	0.362544		0.76783	1.26044	0.793374	1.37762	0.542129	2.46457	0.742977	1.34594	0.573164	1.13506	0.881012	1.15846	0.420413	0.492736	0.474908	0.330546	0.395693	0.608038	0.632568	0.564422	0.331525	0.337701	0.434114	0.346835
TC1700001055.rn.1	Mrc1	"mannose receptor, C type 1"	Not yet determined	Not yet determined	1.881	1.0499	1.01253		0.742017	1.19055	0.951287	1.05121	1.05703	0.946043	0.840822	1.07989	0.962351	0.964074	1.33689	1.03727	2.26579	2.36632	1.59313	1.29877	1.31077	1.05244	1.00788	0.828511	1.13106	0.970615	1.08417	0.86426
TC0500003818.rn.1	Man1c1	"mannosidase, alpha, class 1C, member 1"	Not yet determined	Not yet determined	1.75291	1.00732	0.877115		0.899334	1.05379	0.948956	1.13178	1.08601	0.963601	0.96331	1.03777	0.919815	0.9888	1.3693	1.01133	2.02573	2.02029	1.80201	1.16359	1.10948	1.18812	0.876403	0.855258	1.073	0.875345	0.923475	0.636645
TC0200002259.rn.1	Manba	"mannosidase, beta A, lysosomal"	Not yet determined	Not yet determined	0.572474	0.710012	0.895056		0.919894	1.08708	1.14724	0.713575	0.768089	0.90488	1.10512	1.26316	1.35205	0.992356	0.818791	1.0077	0.43062	0.909277	0.476923	0.473078	0.967803	0.709974	0.470984	0.691288	1.16442	0.646468	0.617989	1.15135
TC0400000958.rn.1	Mturn	"maturin, neural progenitor differentiation regulator homolog (Xenopus)"	Not yet determined	Not yet determined	1.31129	1.47821	2.04122		0.999276	0.779397	1.00072	1.17781	0.950504	1.05207	0.757843	1.33805	1.00837	0.893558	1.28971	0.991697	1.28683	1.33474	1.47627	1.14733	1.56394	1.92894	1.26428	1.15568	2.01256	1.94645	2.60513	1.60073
TC1000000001.rn.1	Marf1	"meiosis arrest female 1 (Marf1), mRNA "	Not yet determined	Not yet determined	1.76269	1.86573	0.992098		1.03794	1.00365	0.996366	0.817232	0.965868	1.01329	0.986883	1.18273	0.994019	1.00602	1.08906	0.721163	1.69032	1.93445	1.63159	1.79438	2.16609	1.92963	1.80769	1.55951	1.14707	0.869984	1.0061	0.945228
TC0700003735.rn.1	MTA_TC1500002085.mm	"microRNA 544, microRNA 544 (Mir544), microRNA."	Not yet determined	Not yet determined	0.8189	0.652907	0.538231		0.894127	0.989416	1.0743	1.0107	1.02231	0.984308	0.806183	1.01594	0.72823	1.15737	1.07072	0.933954	0.904999	0.979482	0.722614	0.668507	0.79405	0.68222	0.634164	0.501196	0.64112	0.434277	0.542809	0.534718
TC0600003410.rn.1	MTA_TC1200002602.mm	"mmu-mir-7094-2, microRNA mir-7094-2 (Mir7094-2), microRNA."	Not yet determined	Not yet determined	0.576668	0.766042	0.872639		0.640885	1.10874	0.980905	1.01947	1.2107	1.33951	0.460985	0.825967	1.01966	0.995468	0.594641	1.00455	0.775297	0.462142	0.509266	0.559968	0.590219	0.984839	0.855355	0.633754	0.850235	0.789685	0.934799	0.915836
TC0700000456.rn.1	Gnptab	"N-acetylglucosamine-1-phosphate transferase, alpha and beta subunits"	Not yet determined	Not yet determined	1.0204	0.798345	0.552551		0.889073	1.14613	1.12477	0.828252	1.07931	0.938112	1.00466	0.995361	1.11627	0.89584	1.4233	0.619978	1.00674	1.16926	1.01665	0.888944	1.02809	0.761424	0.747771	0.656093	0.698843	0.480729	0.481002	0.54963
TC1400001952.rn.1	Ncapg	"non-SMC condensin I complex, subunit G"	Not yet determined	Not yet determined	0.542952	0.278191	0.75405		0.540094	0.812888	1.23018	1.4571	1.20531	1.07633	0.832338	0.929083	1.04888	0.918858	1.70744	0.953396	0.427586	0.666894	0.665019	0.412311	0.251093	0.295842	0.301281	0.264549	0.806194	0.684378	0.717176	0.808451
TC0300004095.rn.1	Ncaph	"non-SMC condensin I complex, subunit H"	Not yet determined	Not yet determined	0.790882	0.547807	0.848972		0.768591	0.910623	1.09815	1.18363	1.04785	1.07748	0.791222	0.954339	1.06318	0.840742	1.08989	0.940574	0.80395	0.836352	0.779271	0.743955	0.641832	0.498994	0.473823	0.57658	0.883656	0.806913	0.860445	0.844876
TC1300000752.rn.1	Nr1i3	"nuclear receptor subfamily 1, group I, member 3"	Not yet determined	Not yet determined	3.17106	3.8676	1.65083		2.98787	0.827132	1.209	0.669176	1.45345	0.900264	1.11079	0.723449	0.984931	1.46107	1.0153	0.742699	2.02846	4.94861	1.91186	3.7953	7.48156	2.92908	3.16297	1.89679	1.29888	1.6073	1.94178	1.75536
TC0500000477.rn.1	Nfx1	"nuclear transcription factor, X-box binding 1"	Not yet determined	Not yet determined	2.05198	1.43802	1.78717		1.00764	0.992418	1.10654	0.935973	1.08104	0.704499	1.10685	0.925036	0.982654	1.01765	1.1559	0.76542	2.18141	2.39938	1.90858	1.71856	1.67803	1.36066	1.29283	1.42057	1.6897	1.86781	1.6696	1.92158
TC1300001870.rn.1	Nuf2	"NUF2, NDC80 kinetochore complex component"	Not yet determined	Not yet determined	0.539849	0.369499	0.667891		0.749659	0.798289	1.26025	1.25268	1.20267	1.00551	0.88684	0.994518	1.0721	0.699726	1.2101	0.93275	0.541189	0.57687	0.546462	0.494873	0.385865	0.323623	0.362634	0.405875	0.608053	0.720663	0.701453	0.641397
TC0500002494.rn.1	Orc3	"origin recognition complex, subunit 3"	Not yet determined	Not yet determined	1.56626	1.66046	2.04005		0.765627	1.10121	0.911563	1.09702	1.0114	0.797957	0.98873	1.1149	0.926733	1.12575	1.07906	0.902691	1.458	1.75175	1.55087	1.50441	2.05237	1.83474	1.41554	1.33918	1.28863	2.21421	2.27946	2.3779
TC1700001416.rn.1	Ogn	"osteoglycin (Ogn), mRNA "	Not yet determined	Not yet determined	1.19921	0.565861	0.611018		0.800596	0.927751	1.07788	1.08162	1.01005	1.13557	0.99005	0.809201	0.962238	1.07884	1.03924	0.767254	1.039	1.5959	1.22933	0.932595	0.602427	0.822827	0.368594	0.469597	0.926951	0.517364	0.604139	0.395619
TC0300005100.rn.1	Pigu	"phosphatidylinositol glycan anchor biosynthesis, class U"	Not yet determined	Not yet determined	1.59751	0.810301	0.519629		1.0799	1.09412	0.926015	0.789821	0.964425	0.959618	1.09623	1.03689	1.62895	0.900849	1.11006	0.562063	1.40382	2.49452	1.72908	0.762639	0.747674	0.833267	0.807806	0.852458	0.620346	0.519979	0.475549	0.46264
TC1000003980.rn.1	Pitpnc1	"phosphatidylinositol transfer protein, cytoplasmic 1"	Not yet determined	Not yet determined	2.33587	1.68904	1.45732		0.890638	1.59141	1.02499	0.975619	1.0013	0.842882	0.998704	1.27483	0.971378	1.02947	1.41349	0.71335	3.01238	2.56911	2.42455	1.33746	1.48376	1.86537	1.78973	1.61729	1.12713	1.47722	1.79192	1.43301
TC1800000623.rn.1	Pdgfrb	"platelet derived growth factor receptor, beta polypeptide"	Not yet determined	Not yet determined	0.685663	0.428328	0.437747		0.92102	1.08575	0.83447	1.29048	1.03762	1.06876	0.963743	0.852154	1.08015	0.925799	0.731286	1.63556	0.593852	0.669976	0.701805	0.777021	0.442626	0.48474	0.460756	0.325192	0.593854	0.330169	0.467267	0.359698
TC0100006143.rn.1	Plekhb1	"pleckstrin homology domain containing, family B (evectins) member 1"	Not yet determined	Not yet determined	2.02026	1.84095	1.01487		0.907021	0.912142	1.09632	1.24657	0.826101	1.06716	1.20101	0.937064	1.14541	0.429987	1.03958	0.961926	1.68985	2.53826	2.24083	1.61211	1.71789	2.03086	1.76535	1.84973	0.959789	0.975784	0.877423	1.24648
TC0400003765.rn.1	Plekhg6	"pleckstrin homology domain containing, family G (with RhoGef domain) member 6"	Not yet determined	Not yet determined	1.31683	1.31695	1.84185		0.947272	1.0068	0.993245	1.01056	1.01401	0.986184	0.980269	1.0887	1.01038	0.940789	0.989728	1.01379	1.1096	1.46743	1.32881	1.36148	1.55024	1.33011	1.17791	1.20954	1.62545	1.92444	1.89838	1.91914
TC1200001869.rn.1	Pole	"polymerase (DNA directed), epsilon, catalytic subunit"	Not yet determined	Not yet determined	0.688694	0.538197	0.81225		0.822463	0.98908	1.01104	1.01922	1.11326	1.06201	0.887561	0.941607	1.03776	0.963611	1.26202	0.839224	0.660594	0.759349	0.666884	0.667949	0.602557	0.520011	0.519438	0.510781	0.875899	0.829001	0.748299	0.795801
TC0100003004.rn.1	Pold4	"polymerase (DNA-directed), delta 4, accessory subunit"	Not yet determined	Not yet determined	1.38902	1.97763	1.88019		1.0953	0.994003	1.00603	0.951727	0.851112	1.03859	1.02865	0.972152	0.919317	1.08776	1.13529	0.887984	1.06986	1.63053	1.38054	1.47515	2.33949	2.50849	1.66123	1.40131	1.71187	2.02439	1.97734	1.80718
TC1800001185.rn.1	LOC684969	"POTE ankyrin domain family, member F"	Not yet determined	Not yet determined	1.54238	0.627848	1.91755		0.760141	1.34332	0.872621	1.14597	1.10667	1.10758	0.82218	0.903615	1.2359	0.747688	0.85787	1.16568	1.13093	1.91281	1.4091	1.71668	0.515591	0.837455	0.560256	0.59809	1.17612	1.56279	2.4001	2.53119
TC0X00001502.rn.1	Praf2	"PRA1 domain family, member 2"	Not yet determined	Not yet determined	3.21931	1.72113	1.14276		0.87161	1.45476	1.1473	0.851511	0.985759	0.773183	1.16458	1.01445	1.12361	0.889987	1.6814	0.576329	2.72261	3.34232	3.37888	3.43343	2.00617	2.14492	1.45127	1.28216	1.16886	1.21467	1.09187	1.09566
TC0700000015.rn.1	Prim1	"primase, DNA, polypeptide 1"	Not yet determined	Not yet determined	0.449858	0.32468	1.13336		0.633182	0.99299	1.00706	1.35524	1.03794	0.965423	0.872403	1.03582	1.11761	0.890746	1.68628	0.894764	0.232057	0.540315	0.556551	0.470509	0.396298	0.41671	0.296844	0.188868	1.08719	1.15803	1.19216	1.09608
TC0800001293.rn.1	Plod2	"procollagen lysine, 2-oxoglutarate 5-dioxygenase 2"	Not yet determined	Not yet determined	0.925119	0.632077	0.535209		0.718067	1.17157	0.853556	1.40925	0.997872	0.91348	1.00213	1.03924	0.8804	0.797368	1.26118	1.13585	1.03504	1.05928	0.862659	0.7435	0.656989	0.801058	0.525107	0.545154	0.62814	0.477997	0.524006	0.510692
TC0500004033.rn.1	Plod1	"procollagen-lysine, 2-oxoglutarate 5-dioxygenase 1"	Not yet determined	Not yet determined	1.95145	1.18886	0.772248		0.882839	1.1277	1.17169	0.886762	0.978936	0.896065	1.22987	1.02152	1.25067	0.819622	1.22007	0.609352	1.87405	1.99382	2.03509	1.90283	1.49827	1.26711	1.00037	0.989682	0.767255	0.784176	0.765057	0.772503
TC0300002123.rn.1	Procr	"protein C receptor, endothelial"	Not yet determined	Not yet determined	0.995185	0.649231	0.543117		0.873983	1.26908	0.954924	1.0472	1.1717	0.911279	1.09736	0.783259	0.876808	1.08469	0.985838	1.01437	1.19463	1.02676	0.689627	1.06973	0.7342	0.431047	0.510188	0.92149	0.595274	0.419819	0.487995	0.669379
TC0400002828.rn.1	Pdia4	"protein disulfide isomerase family A, member 4"	Not yet determined	Not yet determined	0.756277	0.569265	0.674743		0.920232	0.865152	1.08668	1.1024	1.02622	0.974451	0.698466	1.06172	0.983734	0.790154	1.01653	1.13342	0.942451	0.861609	0.696333	0.524716	0.526402	0.523531	0.560835	0.666292	0.632141	0.840958	0.555645	0.670228
TC0600000477.rn.1	Pdia6	"protein disulfide isomerase family A, member 6"	Not yet determined	Not yet determined	0.434692	0.520989	0.537924		0.9625	0.704666	1.03896	1.0862	0.979397	1.02103	0.659354	1.17982	0.92447	0.667078	1.0817	1.15895	0.516846	0.457967	0.448856	0.315098	0.536277	0.490229	0.516031	0.541418	0.609158	0.648329	0.428431	0.465779
TC0200001366.rn.1	Ppm1l	"protein phosphatase, Mg2+/Mn2+ dependent, 1L"	Not yet determined	Not yet determined	2.37796	2.26945	2.55454		1.04566	0.753656	1.23219	0.956332	0.926326	1.13064	0.888662	1.07953	0.921972	1.08463	1.11824	0.486526	2.21575	2.62152	3.17485	1.49972	2.69598	2.4734	1.21594	2.69247	2.89446	3.12219	2.02421	2.17729
TC0400000167.rn.1	Ptpn12	"protein tyrosine phosphatase, non-receptor type 12"	Not yet determined	Not yet determined	1.99147	1.25121	0.94432		0.989686	1.01042	1.05236	0.979823	1.01388	0.924967	0.986309	1.20941	0.758615	1.31819	1.35728	0.705536	2.14653	2.30312	2.12468	1.39155	1.51598	1.32522	1.24224	0.921389	0.944209	1.03816	0.936335	0.858577
TC0200003761.rn.1	P2ry13	"purinergic receptor P2Y, G-protein coupled, 13"	Not yet determined	Not yet determined	1.96023	1.0947	1.07184		1.39294	1.18338	0.845035	0.83323	0.856667	0.654496	1.16731	1.19426	1.13114	0.912732	1.09561	0.66701	2.21084	2.06346	1.78305	1.78357	1.12282	1.24877	0.883737	1.12349	1.18653	1.08673	1.12249	0.891621
TC0900002456.rn.1	Rab17	"RAB17, member RAS oncogene family"	Not yet determined	Not yet determined	1.65282	1.89608	2.23949		1.06934	0.897504	1.09185	0.935154	1.03797	0.963419	1.06853	0.82234	1.0698	0.934757	1.11301	0.78913	1.49155	1.81782	1.59308	1.70885	2.21891	2.12043	1.68573	1.55925	1.90877	2.6755	2.4147	1.959
TC0700003460.rn.1	Rac2	"ras-related C3 botulinum toxin substrate 2 (rho family, small GTP binding protein Rac2)"	Not yet determined	Not yet determined	2.25863	1.25186	0.868588		1.00335	1.79186	0.956367	0.996656	1.03252	0.714598	0.9685	1.04973	1.07252	0.837444	1.22452	0.932381	2.09427	2.61844	2.0269	2.29492	1.40295	1.30058	0.988542	1.31538	0.905158	1.02444	0.828853	0.715898
TC0200001806.rn.1	Reg4	"regenerating islet-derived family, member 4"	Not yet determined	Not yet determined	0.475788	0.387051	0.487773		0.812283	1.02043	1.4856	0.979982	0.884066	0.96853	1.06701	1.03249	1.00262	0.607815	1.1732	0.997385	0.394929	0.507811	0.476728	0.523683	0.410529	0.401134	0.363184	0.373357	0.67753	0.406083	0.406713	0.460765
TC2000000709.rn.1	Rfx6	"regulatory factor X, 6"	Not yet determined	Not yet determined	1.27565	1.42849	2.27028		0.561657	1.18207	1.37025	0.845976	1.13807	0.645086	1.11986	0.892965	1.15511	0.865715	1.31332	0.700376	0.731759	1.29017	1.16576	1.91492	1.33693	1.91	0.954625	1.51239	2.21944	2.483	2.17591	2.20275
TC0400001126.rn.1	Retsat	"retinol saturase (all trans retinol 13,14 reductase)"	Not yet determined	Not yet determined	2.2553	1.46865	1.61434		0.927709	1.07792	0.719425	1.08715	1.32452	0.711015	1.51233	0.754991	1.36421	0.733024	1.76943	0.698993	2.08052	1.82271	1.76858	3.34941	0.293157	1.6234	1.7379	2.22015	1.13612	2.4408	2.6217	0.258722
TC0300002754.rn.1	Rexo4	"REX4, RNA exonuclease 4 homolog (S. cerevisiae)"	Not yet determined	Not yet determined	2.07767	1.56072	1.26527		0.847144	1.18044	1.25193	0.757795	1.04468	0.810022	0.957228	1.29716	1.25612	1.02433	0.976248	0.821898	1.80634	2.24462	1.98951	2.2702	1.89417	1.49217	1.88409	0.972443	1.4276	1.33514	1.0877	1.21063
TC0700004041.rn.1	LOC414358	"ribosomal protein S15, pseudogene 2"	Not yet determined	Not yet determined	2.25919	2.56906	1.58858		0.780654	1.03001	1.28635	0.970866	0.808691	0.940355	1.13965	1.06343	1.80808	0.844389	1.18429	0.68504	1.3308	3.13276	2.26048	2.31273	3.29807	3.31726	2.15457	1.50633	1.65385	2.11587	1.14739	1.43721
TC0700002983.rn.1	Rnf19a	"ring finger protein 19A, RBR E3 ubiquitin protein ligase"	Not yet determined	Not yet determined	0.712454	0.553858	0.526574		0.842295	0.704822	1.18723	1.74057	0.757266	1.20773	0.950686	1.05187	0.56254	0.860023	1.16276	1.6617	0.709915	0.58517	0.702242	0.85249	0.548165	0.524143	0.533333	0.609789	0.558069	0.534058	0.57192	0.442249
TC2000001070.rn.1	Rnf5	"ring finger protein 5, E3 ubiquitin protein ligase"	Not yet determined	Not yet determined	1.85935	1.1821	1.27325		0.863172	1.19208	1.15852	0.800691	1.05171	0.588798	1.05105	0.951427	1.32251	0.756136	1.48438	0.382331	1.65598	1.94426	1.75878	2.07837	1.48061	1.12074	1.04125	1.08582	1.21328	1.47264	1.12544	1.28166
TC0300001540.rn.1	Rpusd2	"RNA pseudouridylate synthase domain containing 2 (Rpusd2), mRNA "	Not yet determined	Not yet determined	1.80086	1.33786	1.35681		0.874733	0.964385	1.03693	1.23281	1.0099	0.690384	0.990196	1.14199	0.984739	0.932551	1.04851	1.0155	1.62006	2.00481	2.00541	1.57315	1.29229	1.58431	1.26129	1.21354	1.52468	1.63239	1.13631	1.13385
TC2000000969.rn.1	RT1-M2	"RT1 class Ib, locus M2"	Not yet determined	Not yet determined	0.976245	0.74058	0.374427		1.09865	1.23159	0.701185	0.910207	1.02536	0.97527	0.747738	1.40544	0.911542	0.796234	1.26036	1.09704	0.444576	1.48827	0.84798	1.12415	1.22627	0.707272	0.559387	0.469393	0.264616	0.364036	0.577232	0.291823
TC1400002273.rn.1	Sec61g	"SEC61, gamma subunit"	Not yet determined	Not yet determined	0.481177	0.657321	1.04028		0.976907	0.907632	1.13815	1.02364	0.936455	1.08342	1.01264	0.987519	1.29784	0.845099	0.858424	1.16493	0.530928	0.536561	0.441059	0.41616	0.543406	0.555867	0.912097	0.617912	1.36306	1.09712	0.845331	0.855616
TC0800002450.rn.1	Sidt2	"SID1 transmembrane family, member 2"	Not yet determined	Not yet determined	1.75479	1.33314	1.10491		0.952879	1.04945	1.10551	0.831718	0.996613	0.872998	1.0034	1.12368	1.1949	0.922397	1.08413	0.802	1.73343	1.87318	1.49371	1.91882	1.54087	1.18187	1.1149	1.49494	1.12891	1.08391	1.12637	1.08045
TC0700000905.rn.1	Stat6	"signal transducer and activator of transcription 6, interleukin-4 induced"	Not yet determined	Not yet determined	2.64391	3.07907	2.24526		0.925799	1.19862	1.08015	0.85564	0.989614	0.977909	1.13843	1.01049	1.04426	0.790799	1.24709	0.95762	2.61312	2.91691	2.6844	2.36122	4.06038	3.43995	2.84398	1.97196	2.18602	2.26349	2.48612	2.0454
TC1100001169.rn.1	RGD1563888	"similar to DNA segment, Chr 16, ERATO Doi 472, expressed"	Not yet determined	Not yet determined	0.953444	0.722486	0.5537		1.22974	1.0897	0.917687	0.898677	1.28617	0.895499	1.1167	0.744321	0.844484	1.21929	1.18415	0.733844	0.947645	1.03956	1.00264	0.823932	0.835701	0.789888	0.762873	0.501483	0.506779	0.605792	0.547832	0.554398
TC0200002317.rn.1	LOC685067	"similar to guanylate binding protein family, member 6"	Not yet determined	Not yet determined	0.854374	0.441645	0.115571		0.922177	1.1135	0.896177	1.08439	0.752308	1.32924	0.668739	1.51435	0.805725	0.50572	1.24112	1.51789	1.19491	0.454739	0.933632	0.834214	0.310524	0.478956	0.353832	0.623268	0.170848	0.104587	0.10064	0.0862088
TC0100007587.rn.1	RGD1565682	"similar to lipase-like, ab-hydrolase domain containing 2"	Not yet determined	Not yet determined	0.724661	0.704524	0.491365		0.87859	0.964605	1.24302	1.03669	0.797	1.30277	0.892912	1.11993	0.842167	0.85253	1.48817	1.17298	0.921516	0.827041	0.711993	0.438096	0.74948	0.845172	0.515051	0.708394	0.762364	0.393552	0.413089	0.396453
TC0400002141.rn.1	LOC681216	"similar to methionine adenosyltransferase II, alpha"	Not yet determined	Not yet determined	2.17167	1.26756	1.76032		0.610653	0.909047	1.10005	1.21404	0.954734	1.02716	0.973556	1.15083	0.742798	1.00477	1.46558	0.995248	2.222	2.91654	2.26747	1.28065	1.22776	1.80287	1.03707	1.00255	1.35092	2.13464	1.81524	1.7405
TC0100006619.rn.1	LOC678742	"similar to ras homolog gene family, member G"	Not yet determined	Not yet determined	3.03086	2.3422	1.35042		0.865316	1.20887	0.945788	1.05732	1.03004	0.813626	1.51632	0.970836	1.18408	0.844538	1.41987	0.606368	2.56719	3.10542	3.66697	2.78385	2.54773	2.97781	1.90285	1.9404	1.49567	1.56499	1.14306	1.19796
TC0300005077.rn.1	LOC691960	"similar to solute carrier family 28, member 2"	Not yet determined	Not yet determined	0.412012	0.519528	0.395087		0.948824	0.439463	1.30164	1.05394	1.2083	0.827606	0.690035	1.27654	0.975038	0.997024	1.00298	1.21463	0.340997	0.364053	0.262678	0.680319	0.634112	0.508987	0.501671	0.433343	0.638877	0.353007	0.411333	0.17713
TC0800000391.rn.1	LOC688335	"similar to Spleen protein 1 precursor (RSP-1) (LOC688335), mRNA "	Not yet determined	Not yet determined	0.522078	1.25176	1.08487		0.945016	0.711481	1.52691	1.05818	0.968345	1.03269	0.679163	1.19118	1.00177	0.998233	1.82436	0.882583	0.517192	0.462797	0.722404	0.385919	1.30165	1.45732	1.22071	1.02735	1.66142	1.12517	0.718051	0.834821
TC0200003854.rn.1	LOC691290	"similar to Vacuolar ATP synthase catalytic subunit A, ubiquitous isoform"	Not yet determined	Not yet determined	1.95742	1.27585	1.58518		0.793116	1.0043	1.17499	0.995716	1.1113	0.899844	0.896031	1.18163	0.970801	1.17661	1.03008	0.823752	1.38896	2.45663	1.99707	1.98703	1.57371	1.40336	1.16216	0.964149	1.47412	1.60163	1.53464	1.73031
TC0500002955.rn.1	Snord14e	"small nucleolar RNA, C/D box 14E"	Not yet determined	Not yet determined	2.24877	1.01382	0.759594		0.681417	1.23138	1.16056	0.861653	1.00946	0.473595	1.60781	0.990633	1.32682	0.918492	1.08874	0.6122	2.42526	2.30026	2.04835	2.22122	1.34828	0.967835	1.17289	0.566264	0.662861	0.775213	0.708651	0.891652
TC0100002640.rn.1	MTA_TC0700001853.mm	"small nucleolar RNA, H/ACA box 30"	Not yet determined	Not yet determined	0.389357	0.586055	0.747467		0.955592	1.0048	1.45948	0.995223	0.942873	1.76692	0.899322	1.06059	0.789828	1.2858	0.716668	1.2661	0.409473	0.472393	0.251105	0.424456	0.70765	0.452534	0.564845	0.619189	0.734362	0.798542	0.714575	0.742389
TC0400001797.rn.1	Scnn1a	"sodium channel, non-voltage-gated 1 alpha subunit"	Not yet determined	Not yet determined	1.39552	1.77993	1.99948		1.20454	1.05557	0.876537	0.947355	0.995687	0.991975	1.00433	1.07231	1.15754	1.06757	0.915852	0.93671	1.1995	1.47133	1.29763	1.6136	1.89459	2.11268	1.61628	1.49616	2.23696	1.41153	1.90412	2.44529
TC0100004371.rn.1	Syne1	"spectrin repeat containing, nuclear envelope 1"	Not yet determined	Not yet determined	1.0675	0.712329	0.455119		1.06351	1.0911	0.940282	0.742608	0.894513	1.14464	1.01183	0.988309	0.896287	1.11571	1.15239	0.533811	1.07063	1.45446	1.009	0.735913	0.798826	0.772462	0.880704	0.397325	0.620511	0.361533	0.44126	0.397173
TC2000000771.rn.1	Smpdl3a	"sphingomyelin phosphodiesterase, acid-like 3A"	Not yet determined	Not yet determined	1.45987	1.88142	1.45903		1.02053	0.979885	0.950464	1.1731	1.04024	0.938059	1.06696	0.961317	0.88293	1.01473	1.2029	0.985487	1.53584	1.35458	1.59408	1.35498	2.08801	2.06921	1.8282	1.54026	1.46669	1.59546	1.39524	1.37875
TC0700003278.rn.1	St3gal1	"ST3 beta-galactoside alpha-2,3-sialyltransferase 1"	Not yet determined	Not yet determined	1.63007	1.08783	0.585189		0.952973	0.929516	1.04935	1.09649	0.868227	1.02513	0.975486	1.08258	1.05785	0.945314	1.24907	0.650108	1.53159	1.87808	1.87566	1.23497	1.01874	1.34825	1.04668	0.937638	0.930462	0.521974	0.433326	0.454995
TC1700002256.rn.1	St8sia6	"ST8 alpha-N-acetyl-neuraminide alpha-2,8-sialyltransferase 6"	Not yet determined	Not yet determined	1.97319	1.02824	0.701608		0.7895	1.19916	1.00048	0.999517	1.45895	0.703548	1.09554	0.912789	1.02824	0.972541	1.79643	0.714486	2.93556	2.27272	1.60144	1.08304	1.22437	1.0401	0.738146	1.11033	0.608597	0.843508	0.657639	0.69669
TC0100003413.rn.1	Smarca2	"SWI/SNF related, matrix associated, actin dependent regulator of chromatin, subfamily a, member 2"	Not yet determined	Not yet determined	0.473463	0.654	0.725162		0.992319	1.05336	0.93447	1.00774	0.95996	1.13868	0.961898	1.03961	0.955328	0.92045	1.04676	1.13145	0.424235	0.508581	0.426195	0.534842	0.764878	0.676541	0.578231	0.596351	0.82023	0.607421	0.628293	0.844703
TC0200002366.rn.1	Syde2	"synapse defective 1, Rho GTPase, homolog 2 (C. elegans)"	Not yet determined	Not yet determined	0.920032	1.04522	1.78451		0.982325	1.06138	1.01799	0.838534	1.10038	0.973209	1.02753	0.933051	1.01397	0.955231	1.26847	0.986226	0.915969	1.13702	0.874315	0.75282	1.23632	1.00575	1.08211	0.85669	1.22218	2.21365	1.7225	1.9797
TC0100003538.rn.1	Tnks2	"tankyrase, TRF1-interacting ankyrin-related ADP-ribose polymerase 2"	Not yet determined	Not yet determined	1.1548	0.807547	0.549746		1.05409	0.960202	1.04145	0.785665	0.956397	0.921156	1.04559	1.0756	0.891251	1.12202	1.38469	0.81278	1.15583	1.46719	1.13052	0.865652	0.996261	0.758984	0.904232	0.570711	0.699207	0.458051	0.55606	0.485666
TC0700001148.rn.1	Tbc1d31	"TBC1 domain family, member 31"	Not yet determined	Not yet determined	0.670575	0.51188	0.618458		0.881335	1.00053	1.26074	0.99947	1.06945	1.00526	0.821847	0.994771	1.14147	0.876062	1.14683	0.839406	0.580116	0.767187	0.751179	0.583818	0.543058	0.602129	0.491168	0.411166	0.732987	0.610663	0.560341	0.569839
TC0100007042.rn.1	Tcirg1	"T-cell, immune regulator 1, ATPase, H+ transporting, lysosomal V0 subunit A3"	Not yet determined	Not yet determined	0.752771	0.742481	0.560197		0.605183	1.07969	1.09808	0.926189	1.00643	0.95609	1.0136	0.993609	1.00693	0.983309	1.12287	0.993116	0.564853	0.707656	0.64982	1.08875	0.896225	0.702989	0.690698	0.680013	0.732368	0.441526	0.601134	0.465759
TC0700002721.rn.1	Thap2	"THAP domain containing, apoptosis associated protein 2"	Not yet determined	Not yet determined	0.764911	0.74561	0.553733		1.07147	0.846484	1.19514	0.933298	0.930705	0.89132	1.07445	1.24181	0.791574	1.13437	1.43372	0.881545	0.702979	0.929528	0.885165	0.541971	0.841734	0.750879	0.781921	0.607907	0.710501	0.516366	0.558895	0.429169
TC0500002605.rn.1	XLOC_037830	"thymosin beta 4, X-linked (Tmsb4x), mRNA."	Not yet determined	Not yet determined	0.900014	0.689441	0.524469		0.703634	1.00126	0.998745	1.05953	1.11077	0.90028	0.829562	1.30601	0.678268	1.03781	1.14425	0.963564	0.814973	1.43988	0.72301	0.622194	0.808834	0.793109	0.784354	0.371467	0.619288	0.478789	0.548669	0.45113
TC1300001695.rn.1	Tor3a	"torsin family 3, member A"	Not yet determined	Not yet determined	1.88308	0.835128	0.948299		0.956096	1.04592	1.13376	0.920278	1.16837	0.863051	1.15868	0.793048	1.02528	0.905297	1.20286	0.975342	2.26072	1.46043	1.87464	1.93653	0.896331	0.873861	0.701041	0.869278	1.03089	0.892978	1.00867	0.860652
TC0300002050.rn.1	Tpx2	"TPX2, microtubule-associated"	Not yet determined	Not yet determined	0.942724	0.47129	0.884704		0.682335	0.832617	1.20103	1.39622	1.19777	0.887766	0.8975	1.11421	1.08248	0.831326	1.47733	0.923807	0.800011	1.00869	1.12213	0.840067	0.532768	0.454253	0.455997	0.442141	0.946748	0.945718	0.758194	0.888157
TC0500001702.rn.1	Tcea3	"transcription elongation factor A (SII), 3"	Not yet determined	Not yet determined	0.457291	1.71325	2.083		1.02365	1.08231	0.905205	0.976896	0.969994	1.03093	1.26155	0.959476	1.2337	0.905798	0.755449	1.104	0.257566	0.452867	0.504773	0.613957	1.59086	2.16649	1.66518	1.43048	1.79253	2.31596	2.12596	2.09754
TC0100003850.rn.1	Tcf7l2	"transcription factor 7-like 2 (T-cell specific, HMG-box)"	Not yet determined	Not yet determined	1.72377	1.47671	1.6627		0.97972	0.959557	1.0207	1.0653	0.995272	0.951714	1.00475	1.49295	0.893853	1.04936	1.44271	0.952966	1.04881	1.90362	2.02181	1.92084	1.9025	1.66163	1.27837	1.06435	1.81662	1.30305	1.82405	1.70711
TC1400002457.rn.1	Tgfbr3	"transforming growth factor, beta receptor III"	Not yet determined	Not yet determined	2.08285	1.56218	1.40265		0.8826	1.1205	1.01482	0.985401	0.980213	1.01078	1.22528	0.989335	1.0417	0.959972	1.14981	0.701239	2.55267	2.25243	2.04672	1.47959	1.80773	1.62697	1.46709	1.34692	1.35128	1.29762	1.44185	1.51986
TC2000000402.rn.1	Trpm2	"transient receptor potential cation channel, subfamily M, member 2"	Not yet determined	Not yet determined	0.552138	0.685756	0.750281		0.836451	0.972328	1.74856	1.02846	1.17503	0.693238	1.10407	0.90574	0.724163	1.2656	0.941988	1.06158	0.542152	0.61993	0.528821	0.517648	0.893532	0.641907	0.603173	0.604412	1.17058	0.67019	0.603488	0.556867
TC1700000493.rn.1	Tubb2a	"tubulin, beta 2A class IIa"	Not yet determined	Not yet determined	0.599615	0.411155	0.308615		0.927038	0.822213	1.0787	1.54457	1.19242	0.839014	0.631914	1.19187	0.933519	1.07122	0.679598	1.22526	0.391979	0.608753	0.780659	0.617067	0.468968	0.359685	0.595042	0.220924	0.645068	0.240834	0.173798	0.174759
TC0300004820.rn.1	B4galt5	"UDP-Gal:betaGlcNAc beta 1,4-galactosyltransferase, polypeptide 5"	Not yet determined	Not yet determined	1.58088	1.49296	1.78545		0.910048	1.03022	1.00344	0.996575	1.01765	0.711204	1.00591	0.994122	0.965252	1.036	1.31006	0.829664	1.23105	1.89701	1.6871	1.50837	1.58362	1.70065	1.50258	1.18501	1.62935	2.23322	1.99559	1.28362
TC1000002801.rn.1	LOC303140	"up-regulator of carnitine transporter, OCTN2"	Not yet determined	Not yet determined	3.713	2.88795	3.06875		1.00432	0.93785	1.06767	0.995699	0.947749	0.999171	1.20796	1.00083	1.08808	0.919052	1.72399	0.758222	4.79706	3.01066	4.0245	3.01977	3.84795	2.64571	2.6774	2.38074	2.82723	3.34778	3.26691	2.83307
TC0X00001144.rn.1	Utp14a	"UTP14, U3 small nucleolar ribonucleoprotein, homolog A (yeast)"	Not yet determined	Not yet determined	2.01893	1.52633	1.63146		0.922342	0.992845	1.00721	1.19532	0.971913	0.781693	1.0289	1.07626	0.941189	0.988788	1.15603	1.01134	1.91507	2.14699	2.0307	1.98297	1.4889	1.84638	1.62609	1.14397	1.46501	1.9487	1.65382	1.45832
TC0700002436.rn.1	Utp20	"UTP20, small subunit (SSU) processome component, homolog (yeast)"	Not yet determined	Not yet determined	2.11293	1.21177	1.30111		0.871829	1.08424	0.922303	1.08979	0.920212	0.998766	1.00124	1.13911	0.91634	1.04283	0.979418	1.02101	2.0553	2.26008	2.21751	1.91882	1.27138	1.28196	1.3158	0.977945	1.08912	1.36058	1.32025	1.43447
TC0400003341.rn.1	Xpc	"xeroderma pigmentosum, complementation group C"	Not yet determined	Not yet determined	0.618606	0.401154	0.597332		0.932415	0.526552	1.07248	2.14636	0.489254	1.24204	0.97415	1.02654	1.09	0.58986	0.917433	3.06939	0.586986	0.627856	0.524888	0.734693	0.510186	0.336514	0.414378	0.343538	0.962036	0.39444	0.56753	0.465321
TC0600001813.rn.1	Zfp36l2	"zinc finger protein 36, C3H type-like 2"	Not yet determined	Not yet determined	2.01836	2.65483	3.07539		0.793257	1.05523	1.12867	0.947664	0.936221	0.73874	1.47902	1.06812	1.11906	0.854082	1.50522	0.893605	2.06396	2.46973	1.92273	1.61704	3.01122	2.27857	2.19687	3.13265	3.74576	2.23645	3.49656	2.82278
TC0700001969.rn.1	LOC100911319	"zinc finger protein 36, C3H1 type-like 2-like"	Not yet determined	Not yet determined	2.29637	2.34331	3.52793		0.610653	0.99715	1.00286	1.02846	0.843807	0.708517	1.29435	1.1851	1.17336	0.800657	1.62893	0.852256	2.1392	2.85438	2.21407	1.97782	2.37507	2.28924	1.91739	2.79153	4.25123	2.59034	4.32043	2.94972
TC1100000611.rn.1	Zdhhc23	"zinc finger, DHHC-type containing 23"	Not yet determined	Not yet determined	2.23827	1.10659	0.688503		0.925398	0.882951	1.17979	1.08062	0.991232	1.00885	0.922982	1.12501	0.705376	1.07901	0.926777	1.28857	2.69326	1.79984	2.9274	1.53256	1.0432	1.04785	1.13251	1.20282	0.836161	0.693232	0.584764	0.639856
TC1400000950.rn.1	Zmiz2	"zinc finger, MIZ-type containing 2 (Zmiz2), mRNA."	Not yet determined	Not yet determined	1.99492	0.850891	0.703608		0.928634	0.983801	1.06151	1.01647	0.998473	1.00153	0.980482	1.12165	0.996408	1.00361	0.984155	1.01147	1.91755	2.01998	2.14368	1.89846	0.985524	0.874596	0.937643	0.605803	0.7788	0.711407	0.589723	0.7345
TC1900001022.rn.1	Ogfod1	2-oxoglutarate and iron-dependent oxygenase domain containing 1	Not yet determined	Not yet determined	1.80149	1.36747	1.23647		1.03436	0.966779	0.928228	1.06418	0.848556	0.982725	1.01758	1.07559	1.19014	1.01546	0.984773	0.900558	1.70791	2.1939	1.99843	1.30572	1.47337	1.51401	1.3198	1.16268	1.59601	1.1253	1.0805	1.14406
TC1000002249.rn.1	Abat	4-aminobutyrate aminotransferase	Not yet determined	Not yet determined	0.411839	0.794242	0.7265		1.00105	0.929016	1.00056	0.999444	1.03928	1.12476	0.942364	0.962204	0.99342	1.00662	0.751682	1.06256	0.37714	0.365228	0.393666	0.51132	0.782692	0.920143	0.856839	0.617292	0.674795	0.788022	0.611744	0.831438
TC0100003629.rn.1	Hoga1	4-hydroxy-2-oxoglutarate aldolase 1	Not yet determined	Not yet determined	0.987805	1.70577	1.82547		1.04579	0.980194	0.969341	1.02021	1.13635	0.851957	1.08368	0.922779	0.991437	1.00864	1.10078	0.84023	0.833512	1.05397	0.958607	1.10513	1.96596	1.69341	1.78908	1.37462	1.61724	2.04944	1.83138	1.80381
TC1200000917.rn.1	Rn5s	5S RNA	Not yet determined	Not yet determined	0.597619	0.495509	0.755523		0.988721	0.921806	1.12156	1.01141	0.815027	1.16241	0.908956	1.10016	0.937276	1.26829	0.974702	1.02595	0.798411	0.607978	0.515232	0.468854	0.540714	0.517767	0.546778	0.376776	0.743863	0.903233	0.647986	0.727008
TC1300002059.rn.1	Adck3	aarF domain containing kinase 3	Not yet determined	Not yet determined	0.534919	0.983738	0.841627		1.08618	1.02146	0.978995	0.891207	0.984449	1.05436	0.868842	1.0158	1.38073	1.01272	0.844019	0.987442	0.447508	0.546499	0.357112	0.788558	1.40399	0.952252	0.87981	0.698896	0.899145	0.874797	0.851767	0.740798
TC0800001321.rn.1	LOC501038	Ab2-060	Not yet determined	Not yet determined	0.598233	0.243385	0.173954		1.15212	1.0234	0.977131	0.9403	1.03072	0.80902	0.970197	1.04337	0.998827	0.646266	1.00117	1.33028	0.645401	0.690744	0.610711	0.446074	0.226929	0.205041	0.265322	0.276248	0.220885	0.125936	0.170618	0.178376
TC2000001747.rn.1	Aim1	absent in melanoma 1	Not yet determined	Not yet determined	1.29611	1.16857	2.11981		0.679897	0.835384	1.20326	1.19705	0.998654	1.00135	0.764511	1.275	1.09711	1.30198	0.911482	0.719434	1.19107	1.2782	1.53075	1.18444	1.56899	1.33973	0.814518	0.951037	1.99837	1.94117	2.47172	2.06795
TC0500001643.rn.1	Aim1l	absent in melanoma 1-like	Not yet determined	Not yet determined	0.639131	0.737297	0.493571		0.780195	0.846776	1.18095	1.26449	1.04878	1.12081	0.953485	0.895619	0.888383	0.807165	1.12564	1.665	0.596617	0.678068	0.647818	0.63402	0.622327	0.841717	0.898356	0.58679	0.629782	0.452033	0.473148	0.419322
TC0100007954.rn.1	Ablim1	actin-binding LIM protein 1	Not yet determined	Not yet determined	1.67098	1.40189	1.96878		0.835313	0.988646	1.01148	1.03248	1.18776	0.798058	1.47464	0.841921	1.16831	0.910302	1.09854	0.7292	1.55628	1.49965	1.56	2.068	1.70456	1.51894	0.981767	1.40229	1.86292	1.92896	1.95142	2.13182
TC0200004660.rn.1	Ap1ar	adaptor-related protein complex 1 associated regulatory protein	Not yet determined	Not yet determined	1.70207	1.92506	2.02204		0.959801	1.10947	0.905426	1.04188	1.12309	0.890403	0.770221	1.19463	0.803323	0.904554	1.2554	1.10552	1.57324	1.82667	1.56471	1.84368	1.77229	2.29561	1.87696	1.7554	1.66448	2.53082	2.01495	1.8779
TC1800000650.rn.1	Apcdd1	adenomatosis polyposis coli down-regulated 1	Not yet determined	Not yet determined	1.17724	2.55704	1.39906		1.43251	1.13325	0.83573	0.882417	0.964713	1.69153	0.884976	1.03658	1.20125	1.06089	0.942608	0.835141	0.932593	1.22632	1.10907	1.441	3.4785	2.11092	2.71397	1.92475	1.30578	1.28155	1.60092	1.40799
TC1300000668.rn.1	Adcy10	adenylate cyclase 10 (soluble)	Not yet determined	Not yet determined	2.19621	1.45975	1.33461		0.976343	1.05233	1.02423	0.783799	1.11193	0.753705	1.07731	0.928237	1.02883	0.842423	1.20855	0.971976	2.28945	2.19309	2.09294	2.20934	1.40764	1.51616	1.82176	1.09342	1.32107	1.43198	1.45246	1.13293
TC0600001632.rn.1	Adssl1	adenylosuccinate synthase like 1	Not yet determined	Not yet determined	0.608632	1.58842	2.00837		0.908303	1.10378	0.838807	1.10095	0.98722	1.01294	1.15732	0.758913	0.990068	1.22918	0.938542	1.01003	0.496606	0.546029	0.650853	0.741042	1.61707	1.85831	1.36665	1.51164	1.72622	2.51702	2.08333	1.70691
TC1300000328.rn.1	Arl8a	ADP-ribosylation factor-like 8A	Not yet determined	Not yet determined	1.84987	1.16582	1.28859		0.946784	1.03162	1.07459	0.969349	0.932194	0.782217	1.14426	1.07274	1.0068	0.993245	1.18917	0.751612	1.54423	2.2375	2.28003	1.33771	1.55591	1.30887	0.906891	0.891602	1.32889	1.40532	1.1599	1.26024
TC1900001354.rn.1	Acd	adrenocortical dysplasia homolog (mouse)	Not yet determined	Not yet determined	1.84884	1.4759	1.21908		1.00387	1.08259	0.996147	0.995092	1.02143	0.744095	1.1686	0.97902	1.12587	0.8882	1.18432	0.751925	1.38326	2.16606	1.7534	2.09265	1.84669	1.60538	1.24668	1.20484	1.25035	1.31811	1.16454	1.14332
TC0500002527.rn.1	LOC298111	alpha2u globulin	Not yet determined	Not yet determined	0.958963	0.934119	0.383572		0.901558	1.01677	1.11305	0.983505	1.00411	0.99591	0.992392	1.11418	0.813212	1.07297	1.26959	0.931992	1.02114	1.03963	1.09245	0.682625	1.07525	1.0495	1.11083	0.500889	0.754017	0.180865	0.341004	0.258404
TC0500004257.rn.1	LOC298116	alpha-2u-globulin (L type)	Not yet determined	Not yet determined	1.00327	0.922215	0.467374		0.910725	1.00652	1.07107	0.993518	0.9992	0.957993	1.0008	1.08144	0.883764	1.07096	1.12357	0.933742	1.01976	1.08422	1.07821	0.830893	1.08476	1.00888	0.995069	0.600152	0.835197	0.244752	0.46193	0.327617
TC0200004654.rn.1	Alpk1	alpha-kinase 1	Not yet determined	Not yet determined	0.552131	0.684828	1.01222		0.852594	0.954436	1.04774	1.30014	1.09113	0.955889	0.849643	1.04615	0.967565	0.705276	1.03352	1.14165	0.524489	0.622055	0.522167	0.539812	0.748415	0.664377	0.71091	0.615608	0.854697	1.01877	1.30184	0.873583
TC1400001232.rn.1	Idua	alpha-L-iduronidase	Not yet determined	Not yet determined	1.63265	1.93162	1.3061		1.17741	1.09312	0.914814	0.872966	1.03897	0.893327	1.17992	0.96249	0.987167	1.013	1.13991	0.732839	1.71754	1.71919	1.45406	1.6398	2.29878	2.0578	1.64709	1.72283	1.32623	1.29897	1.29347	1.30574
TC0700002498.rn.1	Amdhd1	amidohydrolase domain containing 1	Not yet determined	Not yet determined	2.68413	4.21619	4.5121		0.33295	0.763139	1.41012	1.31038	1.77946	0.997311	1.0027	0.826998	0.922775	1.08369	0.90445	1.28437	1.92308	2.17457	3.53045	3.10842	4.15785	5.73456	3.00436	3.968	2.47094	5.76686	5.56443	4.24616
TC0900002040.rn.1	Als2	amyotrophic lateral sclerosis 2 (juvenile)	Not yet determined	Not yet determined	1.00161	0.621255	0.572807		0.797741	0.911395	1.09722	1.29638	0.906155	1.10356	0.847493	1.24207	0.901799	1.09552	1.17486	0.912805	0.963288	0.88764	1.13017	1.02532	0.690164	0.578732	0.645262	0.570862	0.779562	0.553597	0.462648	0.495421
TC0100004029.rn.1	Aig1	androgen-induced 1	Not yet determined	Not yet determined	3.10707	2.12062	3.38465		0.841738	0.927107	1.11754	1.07862	1.04182	0.88254	1.41315	0.959857	1.18723	1.06514	0.913595	0.938843	3.91103	2.37841	3.0149	3.12393	2.38944	2.36011	1.8741	1.85881	1.93997	4.21282	3.82196	3.56385
TC0200000689.rn.1	Ankh	ANKH inorganic pyrophosphate transport regulator	Not yet determined	Not yet determined	0.864347	0.52607	0.584401		0.838388	0.918474	1.08876	1.19404	0.9327	1.00614	0.993902	1.02308	0.873508	1.02361	1.07765	0.976931	0.757811	0.960285	0.90941	0.829884	0.568354	0.421643	0.562906	0.551377	0.781337	0.535293	0.565874	0.455101
TC0300001342.rn.1	RGD6500702_1	ankyrin repeat and BTB/POZ domain-containing protein 2-like	Not yet determined	Not yet determined	0.564239	0.524691	0.576418		1.13819	1.46447	0.878587	0.743216	1.05344	1.06807	0.697032	0.949275	0.859318	3.39091	1.16371	0.745464	0.785439	0.674282	0.366319	0.430916	0.638688	0.589188	0.522162	0.348728	0.678781	0.438289	0.557614	0.630988
TC1000004404.rn.1	Atox1	antioxidant 1 copper chaperone	Not yet determined	Not yet determined	1.49317	2.16079	1.42744		1.14495	0.949018	1.04357	0.958245	0.917879	1.02984	1.40652	0.971023	1.2763	1.06163	0.941951	0.819303	1.14366	1.56027	1.53935	1.72939	2.53187	2.56734	1.70376	1.84019	1.68726	1.72543	1.22838	1.06868
TC1200000365.rn.1	Agfg2	ArfGAP with FG repeats 2	Not yet determined	Not yet determined	1.84451	1.64991	2.42772		1.26755	1.05565	0.947283	0.699344	1.01242	0.884888	1.05657	0.98773	1.21139	0.935432	1.06902	0.722356	1.45982	2.82381	1.67835	1.41605	2.2621	1.81805	1.3648	1.15469	1.57102	2.52671	2.57017	3.04298
TC0500001668.rn.1	Rsrp1	arginine/serine-rich protein 1	Not yet determined	Not yet determined	0.847368	0.599426	0.48941		1.02366	1.53652	0.976886	0.87376	0.676766	1.20401	0.83085	1.20359	0.967416	1.03368	1.28689	0.489879	0.840767	1.01032	0.683761	0.85462	0.68507	0.619986	0.625462	0.467187	0.644282	0.38167	0.458519	0.473169
TC0400002067.rn.1	Arntl2	aryl hydrocarbon receptor nuclear translocator-like 2	Not yet determined	Not yet determined	0.465779	0.43311	0.449764		1.18913	0.816921	1.19559	0.840952	0.979685	1.06895	0.914061	1.02074	1.10536	0.753464	1.16305	0.904682	0.399395	0.552867	0.521351	0.389505	0.599488	0.3982	0.397935	0.336819	0.614719	0.371162	0.40197	0.411207
TC1000002016.rn.1	Afmid	arylformamidase	Not yet determined	Not yet determined	0.453756	0.673491	0.665568		0.972471	1.33924	1.02831	0.911966	0.978651	1.02182	1.03778	0.675364	0.806928	1.23927	1.44743	0.802669	0.281743	0.67207	0.262219	0.598992	0.935751	0.582668	0.755289	0.420256	0.886397	0.635353	0.560928	0.579593
TC0100002988.rn.1	Acy3	aspartoacylase (aminocyclase) 3	Not yet determined	Not yet determined	1.69597	3.12053	1.04885		0.996832	1.17553	1.00318	0.894724	1.00328	0.996734	1.70954	0.991757	0.906979	1.16293	1.10256	0.898879	1.29786	2.05418	1.7318	1.70005	3.5388	3.1416	4.26521	1.5365	1.57736	0.814661	0.923406	0.879951
TC1300002282.rn.1	Ahctf1	AT hook containing transcription factor 1	Not yet determined	Not yet determined	1.00357	0.514316	0.770175		0.645735	0.802722	1.57972	1.24576	0.858668	0.898004	1.11358	1.26184	0.795938	1.25638	1.42124	0.789722	0.858306	0.981239	1.23213	0.942604	0.529234	0.530669	0.499161	0.498201	0.833316	0.776559	0.598482	0.872343
TC0100003098.rn.1	Atg2a	autophagy related 2A	Not yet determined	Not yet determined	2.04067	1.38024	1.043		0.962608	1.03884	1.14856	0.887626	0.992261	0.762588	1.12755	1.0078	0.992977	1.00707	1.04336	0.6064	1.88688	2.35695	2.00729	1.91156	1.6231	1.46848	1.3783	1.05107	1.18966	1.04898	0.957309	0.97605
TC0200002698.rn.1	Btf3	basic transcription factor 3	Not yet determined	Not yet determined	1.939	1.73491	1.53379		0.821595	1.00479	0.995231	1.03796	0.999991	0.754447	1.22171	1.00001	1.21789	0.821094	1.22162	0.591484	1.54802	2.00207	2.22462	1.98131	1.90694	2.06164	1.52674	1.44432	1.46562	1.64299	1.4859	1.54064
TC0100004940.rn.1	Bcl3	B-cell CLL/lymphoma 3	Not yet determined	Not yet determined	2.4562	1.80897	1.55377		0.857532	1.22907	0.955946	1.04608	0.91792	0.738201	1.21675	1.08942	1.05618	0.780611	0.946807	1.14187	2.84406	2.3491	3.42923	1.20242	1.09371	1.83655	1.43524	2.87038	2.93945	1.25116	1.35751	0.666952
TC0100006874.rn.1	Bnip3	BCL2/adenovirus E1B interacting protein 3	Not yet determined	Not yet determined	1.93627	1.573	1.70556		1.06319	0.940566	1.09168	0.820568	0.972468	0.916234	1.28099	1.02831	0.989653	1.01045	1.51606	0.693471	2.40897	1.3303	2.49849	1.5073	1.58549	1.87889	1.55396	1.27366	1.1942	1.86992	1.6921	2.06602
TC0100002239.rn.1	LOC100134871	beta globin minor gene	Not yet determined	Not yet determined	1.14776	0.235088	0.0576618		0.863406	0.876955	1.22051	1.14031	1.07674	0.979497	0.548306	1.02093	1.19077	0.869772	0.963966	1.03738	2.1102	1.14282	0.434584	0.903453	0.137442	0.373669	0.27123	0.158011	0.181286	0.0291276	0.0135672	0.0066664
TC0800002512.rn.1	Bco2	beta-carotene oxygenase 2	Not yet determined	Not yet determined	0.463335	0.948152	0.548446		0.958546	1.04325	0.773702	1.23213	0.943901	1.32507	1.01768	0.982626	0.972321	1.1934	0.916385	1.02847	0.298418	0.546025	0.513533	0.495362	0.92308	1.12219	1.08075	0.666584	0.895582	0.531574	0.389621	0.377008
TC0200002621.rn.1	Bhmt2	betaine-homocysteine S-methyltransferase 2	Not yet determined	Not yet determined	0.512578	0.778332	0.806389		1.03499	1.06249	0.896291	0.966195	0.939832	1.03136	1.03428	0.969595	0.976224	1.12627	1.02436	0.968213	0.440932	0.599952	0.449409	0.560019	0.789787	0.827555	0.83013	0.665858	0.925094	0.841319	0.734775	0.72437
TC0400003668.rn.1	Bid	BH3 interacting domain death agonist	Not yet determined	Not yet determined	1.81119	1.38047	1.91002		0.806676	1.00008	0.999916	1.26443	1.04321	0.958585	0.939262	1.06965	0.967517	0.890535	1.03357	1.06034	1.48215	1.94434	2.40461	1.41367	1.45025	1.85116	1.293	0.92747	1.73812	2.30321	1.69325	1.90552
TC1500001996.rn.1	Bmp1	bone morphogenetic protein 1	Not yet determined	Not yet determined	0.695835	0.750552	0.560024		1.18291	1.01885	0.981494	0.836668	0.935721	0.974285	1.0774	1.02639	1.12543	0.831014	0.995456	1.00457	0.665733	0.759084	0.585138	0.773384	0.859209	0.714948	0.845171	0.582878	0.714807	0.469925	0.534545	0.520819
TC0300004934.rn.1	Bmp7	bone morphogenetic protein 7	Not yet determined	Not yet determined	1.67895	1.80395	2.18472		1.07852	0.927195	1.26127	0.882183	1.11452	0.897246	1.31279	0.845707	0.883502	1.16942	1.13186	0.873176	0.967853	1.692	1.81448	2.24148	2.55683	2.18187	0.825541	1.65156	2.59394	2.1208	1.8212	2.20294
TC0200003873.rn.1	Bche	butyrylcholinesterase	Not yet determined	Not yet determined	0.425128	0.591245	0.99662		0.704184	1.04361	0.958216	1.20955	1.00762	1.16956	0.885638	0.992436	1.29554	0.628095	1.35167	0.771881	0.355667	0.360373	0.382671	0.6018	0.798535	0.624813	0.4276	0.514032	0.97815	1.28173	0.993921	0.732681
TC1100001406.rn.1	C2cd2	C2 calcium-dependent domain containing 2	Not yet determined	Not yet determined	0.635088	0.606077	0.496603		0.811847	1.02117	0.979269	1.04613	0.959979	1.12603	0.825892	1.04169	1.01617	0.937981	1.08537	0.984088	0.548911	0.684668	0.612086	0.694686	0.653451	0.584427	0.620547	0.565881	0.60405	0.427905	0.500834	0.453623
TC0300001516.rn.1	Chp1	calcineurin-like EF-hand protein 1	Not yet determined	Not yet determined	2.46883	1.44957	1.48327		0.803084	1.37533	1.02851	0.972276	0.977178	0.937854	1.02335	1.03388	1.05745	0.945673	1.41672	0.697093	2.5552	2.28072	2.52136	2.51802	1.45126	1.57516	1.20992	1.56194	1.21089	1.73611	1.34801	1.63809
TC1000000048.rn.1	Cpped1	calcineurin-like phosphoesterase domain containing 1	Not yet determined	Not yet determined	1.31367	1.7858	1.89516		0.989298	1.08306	1.01082	0.935786	1.0253	0.923232	1.21116	0.975326	0.957655	1.04422	1.15518	0.794778	1.00955	1.31137	1.36754	1.56621	2.12872	2.03229	1.41395	1.56824	1.47613	2.13172	2.14337	1.82943
TC0700000172.rn.1	Creb3l3	cAMP responsive element binding protein 3-like 3	Not yet determined	Not yet determined	3.04908	1.72058	1.4609		0.980656	1.01972	1.30244	0.757365	0.996293	0.799643	1.21687	1.00372	1.08787	0.91923	1.42829	0.723835	2.94467	2.92432	3.25171	3.07564	2.03631	1.87815	1.41213	1.55572	1.38527	1.5571	1.64062	1.26062
TC0300001497.rn.1	Casc5	cancer susceptibility candidate 5	Not yet determined	Not yet determined	0.592304	0.283752	0.628821		0.59612	0.837866	1.19351	1.296	1.15152	1.06728	0.834069	0.936959	1.05088	0.6747	1.28436	0.951586	0.518261	0.686042	0.675984	0.488928	0.285257	0.304011	0.259308	0.286433	0.613554	0.679322	0.60466	0.617748
TC0700000926.rn.1	Cpq	carboxypeptidase Q	Not yet determined	Not yet determined	0.975738	0.841933	0.543019		1.00886	0.971707	1.0116	0.991222	0.926135	1.04935	0.97336	1.02737	1.04255	0.959189	1.07439	0.865765	0.895396	1.01334	1.12941	0.864806	0.961379	0.837753	0.876306	0.692295	0.883724	0.435055	0.41794	0.435357
TC0100001023.rn.1	Ceacam20	carcinoembryonic antigen-related cell adhesion molecule 20	Not yet determined	Not yet determined	0.345328	0.764101	0.775486		0.894775	1.06509	0.938884	1.12273	0.997587	1.00242	1.24227	0.86453	1.03431	0.73952	0.966825	1.16155	0.274202	0.314385	0.414109	0.378615	0.663008	0.813925	0.872523	0.706948	0.768276	0.915987	0.674017	0.743666
TC1500000021.rn.1	Comtd1	catechol-O-methyltransferase domain containing 1	Not yet determined	Not yet determined	2.64997	1.45923	2.52183		0.936089	0.952454	1.69864	1.04992	0.976682	1.02387	0.820587	1.13014	1.04523	1.41477	0.956729	0.815175	2.59228	2.93617	2.37477	2.69668	1.88387	1.66799	1.05021	1.23485	2.5263	1.58766	2.58427	3.38908
TC0300003171.rn.1	Cd302	CD302 molecule	Not yet determined	Not yet determined	0.848547	0.870208	0.598463		1.08114	0.952723	0.974174	1.02651	0.925625	1.08035	0.906287	1.13097	0.944557	1.0587	1.1522	0.843127	0.884463	0.859253	0.918789	0.731683	0.912974	0.897599	0.96156	0.708698	0.786072	0.530551	0.549378	0.52785
TC2000001795.rn.1	Cd99	CD99 molecule	Not yet determined	Not yet determined	1.31541	1.29053	1.85746		0.917682	1.11747	1.06026	0.943168	1.01478	0.929013	1.07979	0.985435	1.02963	0.971222	1.20525	0.967311	1.21483	1.41131	1.22468	1.41081	1.33056	1.52968	1.24221	1.05967	1.35986	2.23428	2.01965	1.81606
TC2000000506.rn.1	Cisd1	CDGSH iron sulfur domain 1	Not yet determined	Not yet determined	1.24059	1.53043	1.94017		1.03722	0.926748	0.964113	1.16372	1.07067	0.940438	0.984253	1.016	1.0157	1.096	0.984539	0.934151	1.35396	1.22749	1.10363	1.2773	1.69755	1.63795	1.47481	1.31142	1.53871	2.2664	1.80939	2.1462
TC0300005010.rn.1	Cables2	Cdk5 and Abl enzyme substrate 2	Not yet determined	Not yet determined	1.96095	1.60779	1.34669		0.762453	1.04847	1.08552	0.953773	0.991691	0.770185	1.00838	1.0633	1.02478	0.975816	1.16367	0.61135	1.65292	1.99143	2.10232	2.09713	1.97387	1.66832	1.29477	1.49421	1.60322	1.37584	1.28487	1.12284
TC0300001767.rn.1	Cds2	CDP-diacylglycerol synthase (phosphatidate cytidylyltransferase) 2	Not yet determined	Not yet determined	1.96306	1.81706	1.33509		0.880593	0.993008	1.20734	1.00704	0.990183	0.879516	1.00991	1.05516	0.994991	1.00503	1.19375	0.551054	2.0247	1.92425	2.12336	1.77991	2.13846	1.93054	1.99023	1.209	1.47025	1.39352	1.38271	1.09388
TC1800000729.rn.1	Cidea	cell death-inducing DFFA-like effector a	Not yet determined	Not yet determined	1.19696	2.64106	2.39939		0.998286	0.68938	1.00172	1.1059	1.19973	0.642504	0.957265	1.04464	0.886927	1.12749	1.45499	0.61316	0.658746	0.955436	1.56203	1.61163	3.44519	2.29651	2.61834	2.2042	1.38334	4.11038	2.18928	1.91455
TC1500001730.rn.1	Cbln3	cerebellin 3 precursor	Not yet determined	Not yet determined	0.582498	1.78779	1.9412		1.27907	0.96579	0.929007	1.03542	1.05407	1.02838	0.753401	0.9724	1.41971	0.612623	0.70437	1.71538	0.362093	0.387875	0.581821	0.998201	1.90664	1.69543	1.55259	1.9965	2.0648	2.08446	2.03758	1.57798
TC0200003257.rn.1	Chmp4c	charged multivesicular body protein 4C	Not yet determined	Not yet determined	1.32193	1.36249	2.63837		0.907529	0.962567	1.03889	1.12302	0.974891	0.98199	1.01834	1.06245	0.997938	1.00207	1.5234	0.868584	1.51223	1.00974	1.32472	1.44103	1.43971	1.29137	1.21482	1.50405	2.18691	3.65688	1.93043	2.77926
TC1600000070.rn.1	Chdh	choline dehydrogenase	Not yet determined	Not yet determined	0.431488	0.778267	0.801727		0.981022	1.01935	0.952653	1.04705	0.999053	1.05106	1.00095	0.891396	0.961687	1.03984	0.728157	1.09635	0.356863	0.420394	0.45259	0.496106	0.715344	0.746171	0.743881	0.907671	0.846561	0.719587	0.814335	0.826423
TC1900001079.rn.1	Chd9	chromodomain helicase DNA binding protein 9	Not yet determined	Not yet determined	0.923927	0.722123	0.522413		1.2576	1.22661	0.71029	0.815258	0.9435	1.05988	0.728451	1.24659	1.20697	1.06788	0.936433	0.685102	0.843913	1.15568	0.941896	0.754221	1.00226	0.760134	0.642029	0.484069	0.620954	0.436846	0.462746	0.569106
TC0200004186.rn.1	Cgn	cingulin	Not yet determined	Not yet determined	0.516579	0.628107	0.801455		0.721811	1.01802	0.982298	1.26101	1.01515	1.17702	0.933283	0.985073	1.23249	0.811369	0.69302	1.40083	0.395176	0.630879	0.512356	0.527904	0.779919	0.718777	0.596809	0.416922	0.880587	0.718174	0.737029	0.870028
TC0200004223.rn.1	Ciart	circadian associated repressor of transcription	Not yet determined	Not yet determined	1.05341	1.12691	2.05794		1.027	0.973712	0.849404	1.08222	0.983628	1.03591	0.839601	1.01664	1.0001	0.959118	0.999898	1.06033	1.24137	0.93504	1.15354	0.883715	0.98629	0.998881	1.22216	1.3003	1.23125	1.93383	1.88311	3.18356
TC0800001662.rn.1	Cmtm6	CKLF-like MARVEL transmembrane domain containing 6	Not yet determined	Not yet determined	0.575202	0.432278	0.176955		0.709324	0.941607	1.06202	1.22726	0.762237	1.27962	0.781483	1.31058	1.06426	0.937365	0.939616	1.55668	0.627286	0.42654	0.669316	0.577664	0.227822	0.405829	0.612225	0.483235	0.309138	0.146241	0.127028	0.125411
TC1100001445.rn.1	Cldnd1	claudin domain containing 1	Not yet determined	Not yet determined	2.07244	1.51396	1.40046		0.908636	1.12996	0.951506	1.05096	0.978612	0.885166	1.02186	1.28664	1.00378	0.996232	1.17059	0.771352	1.84898	2.00886	2.38058	2.05136	1.79778	1.88539	1.18829	1.18439	1.5373	1.61416	1.15495	1.29543
TC0300003378.rn.1	Ccdc141	coiled-coil domain containing 141	Not yet determined	Not yet determined	0.581969	0.37169	0.973384		1.18107	1.25877	0.822018	0.846689	1.13803	0.619519	0.969155	1.03183	1.89973	0.670092	1.49233	0.537089	0.30232	0.887877	0.600555	0.537125	0.458507	0.381756	0.320695	0.3258	1.38652	1.01972	0.872103	0.615191
TC0700000516.rn.1	Ccdc38	coiled-coil domain containing 38	Not yet determined	Not yet determined	0.364273	0.467441	1.01518		1.90459	0.880038	0.300667	1.13631	0.470701	1.1402	1.11061	0.900403	1.09001	0.882903	0.917421	1.94605	0.659596	0.251577	0.267724	0.278193	0.512338	0.572897	0.433355	0.351174	1.04535	1.1578	0.931229	0.926366
TC2000001412.rn.1	Ccdc6	coiled-coil domain containing 6	Not yet determined	Not yet determined	1.96609	1.94223	1.23251		1.15167	0.982108	1.01822	0.807964	0.981592	0.812809	1.1953	1.01875	1.12573	0.888313	1.29543	0.605532	1.93451	2.2677	1.9565	1.70567	2.65971	2.21503	1.51296	1.38123	1.15483	1.21347	1.26501	1.29674
TC2000001346.rn.1	Chchd10	coiled-coil-helix-coiled-coil-helix domain containing 10	Not yet determined	Not yet determined	1.95876	1.8879	1.97096		0.919216	1.06392	1.10342	0.939917	1.04704	0.838088	1.23193	0.955074	1.02617	1.0272	0.974495	0.604023	1.86816	2.01473	1.90412	2.04804	2.16552	1.99198	1.7846	1.60951	1.50494	2.09697	2.12475	2.15717
TC0X00000012.rn.1	Cfp	complement factor properdin	Not yet determined	Not yet determined	1.99535	1.27304	0.731514		0.791629	1.64613	0.998868	1.00113	1.20912	0.673366	0.928842	1.07661	1.05233	0.950269	1.29453	0.855582	2.39147	2.24272	1.62685	1.72036	1.58296	1.29346	1.06335	1.15239	0.666478	0.964382	0.723932	0.571265
TC0700003717.rn.1	Cpne8	copine VIII	Not yet determined	Not yet determined	1.92367	1.91129	1.965		0.721519	1.05319	0.949494	1.12735	1.00443	0.863845	0.995591	1.23261	1.17936	0.847918	1.40711	0.793947	2.05316	1.55391	2.3716	1.71601	1.73133	2.01338	1.52337	2.37707	2.45079	2.20211	1.66185	1.54527
TC0300003208.rn.1	Cobll1	cordon-bleu WH2 repeat protein-like 1	Not yet determined	Not yet determined	1.73767	1.27499	2.12259		1.02419	1.05518	0.97638	0.88217	0.948996	1.05375	0.908455	1.14986	1.06476	0.939178	1.56446	0.551909	2.0166	2.1095	1.81713	1.00745	1.39936	1.43563	0.979716	1.28523	1.48406	1.96269	2.05404	2.98959
TC0500004068.rn.1	Cort	cortistatin	Not yet determined	Not yet determined	0.197719	0.219021	0.544127		0.662628	1.47419	1.11844	0.894099	1.19352	0.83786	1.37866	0.736372	1.03103	0.969904	0.896873	1.0972	0.144938	0.23883	0.184027	0.223082	0.234147	0.186643	0.255561	0.199733	0.533645	0.560329	0.464435	0.6181
TC0300003680.rn.1	Cry2	cryptochrome circadian clock 2	Not yet determined	Not yet determined	0.519161	0.721781	1.15742		0.983778	1.17203	0.938566	1.01649	1.39789	1.03511	0.966079	0.925203	1.17567	0.856436	1.11063	0.900393	0.465463	0.634821	0.446757	0.529604	0.780087	0.721247	0.640745	0.745044	0.914343	1.13527	1.18051	1.39956
TC1000000900.rn.1	Ctc1	CTS telomere maintenance complex component 1	Not yet determined	Not yet determined	1.60085	2.15232	1.50898		1.04252	0.959218	1.22155	0.875836	1.14685	0.855006	1.10011	0.908998	1.47414	0.807183	1.14726	0.871642	1.6953	1.33864	1.35792	2.01153	3.22541	2.10893	1.56497	1.70998	1.79553	1.8222	1.21424	1.20394
TC2000001137.rn.1	Cuta	cutA divalent cation tolerance homolog (E. coli)	Not yet determined	Not yet determined	1.93264	1.71444	1.23374		0.976578	1.02398	1.19733	0.902166	0.985243	0.799222	1.24424	1.01498	1.36981	0.860434	1.1622	0.640835	1.57482	2.0792	1.96794	2.10861	2.09451	1.84748	1.38157	1.53421	1.34724	1.45917	1.01028	1.11827
TC1200000658.rn.1	Cux2	cut-like homeobox 2	Not yet determined	Not yet determined	1.08178	1.12744	2.40421		0.980136	1.02027	1.16203	0.970321	1.01229	0.856383	0.994629	1.0054	1.02212	0.861473	1.23204	0.978357	1.02902	1.09902	1.0983	1.10078	1.04752	0.846188	0.946533	1.66951	1.98057	3.139	1.66509	2.83216
TC0700003589.rn.1	Cyb5r3	cytochrome b5 reductase 3	Not yet determined	Not yet determined	0.501494	1.01684	0.786829		0.774857	1.07105	1.01767	0.982638	1.06381	0.940015	1.18546	0.870216	1.10704	0.903314	1.19771	0.82264	0.298977	0.428928	0.634679	0.643393	1.1766	0.962925	1.09443	0.833387	0.986077	0.753367	0.681277	0.726593
TC0100007671.rn.1	RGD6501621_1	cytochrome P450 2C40-like	Not yet determined	Not yet determined	0.495647	0.907482	0.35748		0.997957	0.579042	1.00205	1.5536	1.21474	1.44273	0.82322	0.754155	0.286502	1.19052	0.839966	1.29705	0.526239	0.57999	0.504662	0.371695	1.07315	1.0262	0.889749	0.640828	0.580709	0.236378	0.240836	0.371995
TC0100001944.rn.1	RGD6491095_1	cytochrome P450 2C7-like	Not yet determined	Not yet determined	1.11801	0.842228	0.339232		0.85374	1.04505	1.07967	0.956894	1.06197	0.778201	1.01937	0.981002	1.04641	0.95565	1.12636	0.713763	1.08239	1.1522	1.10434	1.1331	1.05025	0.878803	0.664773	0.775083	0.708594	0.210968	0.341677	0.0956904
TC1000002644.rn.1	Cyfip2	cytoplasmic FMR1 interacting protein 2	Not yet determined	Not yet determined	2.66688	1.72316	2.43864		0.932753	1.31441	0.913723	1.0721	0.980883	1.30048	1.01949	0.844203	1.44853	0.934041	0.947482	1.05543	1.83315	3.38943	4.04345	1.4015	1.31828	2.40313	2.09367	1.07758	2.53349	2.43152	2.89408	1.89548
TC1600000881.rn.1	Ckap2	cytoskeleton associated protein 2	Not yet determined	Not yet determined	0.536188	0.106797	0.525345		0.58392	0.708013	1.43094	1.4124	1.10654	1.13511	0.56966	0.903714	0.878445	0.452294	2.47514	1.13838	0.361315	0.483062	0.941641	0.358733	0.0951028	0.105715	0.10746	0.118911	0.509048	0.521118	0.499647	0.571567
TC1300001826.rn.1	Iqwd1	DDB1 and CUL4 associated factor 6	Not yet determined	Not yet determined	2.32919	1.46564	1.4848		0.965426	1.03581	1.10605	0.848842	1.02062	0.782944	0.998574	1.00143	0.889996	1.1236	1.60875	0.650737	2.77189	2.37192	2.52704	1.64591	1.53503	1.67334	1.43706	1.21711	1.37137	1.60594	1.56374	1.39817
TC0500002544.rn.1	Ddx58	DEAD (Asp-Glu-Ala-Asp) box polypeptide 58	Not yet determined	Not yet determined	0.66345	0.639437	0.419894		0.665327	1.15795	0.917404	1.09003	0.985629	0.754321	1.01458	1.07808	0.910807	0.848926	1.09793	1.42202	0.697676	0.55202	0.606355	0.797749	0.56743	0.581732	0.61779	0.790798	0.465925	0.351344	0.458605	0.403703
TC1000003149.rn.1	Dhx33	DEAH (Asp-Glu-Ala-His) box polypeptide 33	Not yet determined	Not yet determined	1.8178	1.2181	1.54233		0.842536	0.973283	1.02745	1.21025	0.99517	0.712839	1.00485	1.03862	0.963607	1.03777	0.946026	1.08423	1.42981	2.07887	2.08761	1.67492	1.2039	1.27416	1.03728	1.35706	2.0056	1.59843	1.32531	1.23998
TC1000002524.rn.1	Dock2	dedicator of cytokinesis 2	Not yet determined	Not yet determined	0.835557	0.778153	0.224411		1.30099	1.07085	0.93384	0.908071	0.924553	0.862651	1.0816	1.51874	1.48653	0.74305	0.935633	1.0688	0.564209	0.817264	0.762413	1.19834	0.760713	0.889854	0.677581	0.784464	0.312627	0.175827	0.292738	0.11645
TC0600000667.rn.1	Dock4	dedicator of cytokinesis 4	Not yet determined	Not yet determined	1.85059	1.21631	1.27457		1.00663	1.07685	0.993415	0.909409	0.987351	1.01281	0.871405	1.33713	0.853472	1.17169	1.31796	0.645958	2.09392	2.42573	1.60719	1.27553	1.90787	1.1081	0.917731	0.931552	1.11823	1.26745	1.37163	1.34097
TC0100004459.rn.1	LOC680847	deoxyuridine triphosphatase pseudogene	Not yet determined	Not yet determined	0.500387	0.599022	0.955882		0.89696	0.903064	1.10734	1.14321	1.08421	1.06909	0.800319	0.935374	0.99112	0.81969	1.08965	1.00896	0.483686	0.498556	0.524372	0.494935	0.756005	0.607545	0.56306	0.469477	1.09019	0.895708	0.865319	0.972309
TC0200002460.rn.1	Depdc1	DEP domain containing 1	Not yet determined	Not yet determined	0.623389	0.36919	0.812294		0.65488	0.681951	1.46638	1.49685	0.96279	1.04259	0.725292	1.03865	1.13232	0.883145	1.53368	0.811675	0.589412	0.584471	0.644176	0.675497	0.37878	0.307551	0.40222	0.388209	0.812243	0.907681	0.798732	0.730519
TC0700001121.rn.1	Deptor	DEP domain containing MTOR-interacting protein	Not yet determined	Not yet determined	2.11632	2.52436	1.72473		1.2183	1.06939	0.935113	0.923869	0.969374	1.00461	0.995407	1.19429	0.962503	1.03896	1.79455	0.561663	2.45654	2.06103	1.9033	2.04439	2.68507	2.6732	2.91979	1.81938	1.68281	1.86737	1.99292	1.35581
TC1300000660.rn.1	Dpt	dermatopontin	Not yet determined	Not yet determined	0.634569	0.473764	0.642304		0.832653	0.92132	1.0854	1.12958	1.25479	0.982724	1.01758	0.890399	0.879205	1.15579	1.06941	0.935091	0.545608	0.654317	0.766694	0.571654	0.445492	0.479055	0.612459	0.358052	0.546922	0.471732	0.835582	0.714979
TC1800001116.rn.1	Dsg2	desmoglein 2	Not yet determined	Not yet determined	1.21032	0.829337	1.77814		0.8613	1.04167	1.0448	0.959994	1.01852	0.981818	0.844298	1.1346	1.18266	0.87131	1.1477	0.861898	1.20592	1.35968	1.32314	0.952522	0.984337	0.852148	0.735814	0.74505	1.66275	1.52761	1.97116	1.95105
TC1700001598.rn.1	Dsp	desmoplakin	Not yet determined	Not yet determined	1.90104	1.63787	2.66423		0.808535	1.02478	1.00782	0.992243	0.999856	1.01021	1.00014	0.836965	0.953937	1.04829	1.26225	0.723358	1.49261	2.43539	2.19282	1.48335	2.12555	1.70338	1.31314	1.40941	1.95464	2.69799	2.95736	3.04695
TC1500002182.rn.1	Diaph3	diaphanous-related formin 3	Not yet determined	Not yet determined	0.86233	0.479267	0.870281		0.826628	0.932861	1.07197	1.32378	1.17649	0.941857	0.895685	1.06173	0.987416	0.818359	1.25158	1.01274	0.766124	0.949058	0.945722	0.788416	0.464749	0.536596	0.499549	0.416173	0.762057	0.901012	0.864096	0.953961
TC1300001569.rn.1	RGD6489282_1	disks large-associated protein 5-like	Not yet determined	Not yet determined	0.844581	0.540905	0.799241		0.698565	0.973819	1.02688	1.36294	0.811582	1.04678	0.955312	1.13332	0.624338	0.909097	1.09999	1.1131	0.947807	1.14059	0.509555	0.780371	0.467265	0.743852	0.481172	0.47133	0.701667	0.979971	1.00249	0.512838
TC1300002116.rn.1	Disp1	dispatched homolog 1 (Drosophila)	Not yet determined	Not yet determined	1.05167	0.927022	1.79731		0.903255	1.0693	1.05839	0.944833	0.931084	1.08999	0.76867	1.07402	1.34149	0.887727	1.12647	0.748864	0.811903	1.11005	1.18914	1.09558	1.012	0.930438	0.659089	1.10656	1.37447	1.95117	1.66652	2.19709
TC1100000703.rn.1	Dirc2	disrupted in renal carcinoma 2	Not yet determined	Not yet determined	2.0995	1.33867	1.02657		0.962608	1.03884	1.11586	0.769361	1.02915	0.869446	1.38435	0.971676	1.13663	0.879791	1.74588	0.454201	2.31367	2.21654	2.28183	1.58596	1.55343	1.51616	1.29082	0.994249	1.15137	1.23485	0.985645	0.734409
TC0800002576.rn.1	Dmxl2	Dmx-like 2	Not yet determined	Not yet determined	0.33848	0.33777	0.210301		2.16829	0.459927	1.00602	0.994012	0.545313	1.57298	0.635735	2.70447	0.731691	1.3667	0.616555	1.55629	0.371752	0.364182	0.41984	0.198148	0.36991	0.324608	0.531169	0.125393	0.260412	0.192414	0.176938	0.211441
TC0400002602.rn.1	N5	DNA binding protein N5	Not yet determined	Not yet determined	1.01756	0.544989	0.668347		0.927364	0.939199	1.39719	1.06474	1.13581	1.13347	0.88225	0.870946	0.823573	1.17921	1.18888	0.848027	1.03912	1.31331	0.665047	1.05275	0.755078	0.472666	0.463913	0.488298	0.51209	0.607063	0.551648	1.00259
TC2000000728.rn.1	RGD6493387_1	DNA-binding protein RFX6-like	Not yet determined	Not yet determined	1.44753	1.59829	2.53358		0.658996	1.31652	1.4136	0.75958	1.10424	0.617131	1.33664	0.905601	1.15177	0.868229	1.33281	0.731443	0.585127	1.34414	1.48303	2.37784	1.54399	2.27949	0.909119	1.66055	2.5342	2.61578	2.41551	2.56882
TC0800001621.rn.1	Dclk3	doublecortin-like kinase 3	Not yet determined	Not yet determined	1.16409	1.27056	2.40488		1.0472	1.16195	0.881391	0.954924	1.03794	1.03111	0.969834	0.931298	0.971498	1.00806	0.992004	1.01073	1.09464	1.28965	1.15295	1.11913	1.21957	1.53338	1.07546	1.25384	1.47618	2.77576	1.94155	3.42605
TC0100007754.rn.1	Dnmbp	dynamin binding protein	Not yet determined	Not yet determined	1.13332	1.34155	1.81299		0.9814	1.01895	0.944335	1.049	1.20646	0.853309	1.05579	0.947156	1.0998	0.909257	0.899743	1.12839	1.28051	1.18308	1.03377	1.03592	1.61948	1.24757	1.36584	1.13329	1.22986	2.18003	2.17841	1.66367
TC0600003000.rn.1	Eml5	echinoderm microtubule associated protein like 5	Not yet determined	Not yet determined	0.672104	0.458766	0.380054		0.921731	1.04022	0.961332	1.12408	0.876358	1.62271	0.832406	1.14109	0.893109	1.07808	1.16934	0.927577	0.618857	0.786994	0.742703	0.539864	0.484408	0.524233	0.441351	0.385071	0.53038	0.339836	0.285751	0.364249
TC1000003366.rn.1	Evi2b	ecotropic viral integration site 2B	Not yet determined	Not yet determined	2.41845	1.13772	0.887319		0.770589	1.56683	1.11844	0.8941	1.29779	0.687695	0.770543	1.32343	0.723362	0.79988	1.25019	1.3394	2.43598	3.1777	2.23609	1.82404	1.54585	0.976264	0.693683	1.33509	0.98361	0.965798	0.912689	0.687178
TC0600002856.rn.1	Entpd5	ectonucleoside triphosphate diphosphohydrolase 5	Not yet determined	Not yet determined	0.479337	0.604549	0.845438		0.786373	0.97625	1.13294	1.02433	1.15819	0.846539	0.925548	1.08044	1.11412	1.00328	0.993391	0.996728	0.31516	0.424047	0.475939	0.7022	0.704558	0.550919	0.6824	0.480317	0.783392	0.747563	0.914484	0.936314
TC0900001649.rn.1	Enpp5	ectonucleotide pyrophosphatase/phosphodiesterase 5	Not yet determined	Not yet determined	0.552111	1.03249	0.658754		0.789156	1.10048	0.958767	1.04301	0.893927	0.779421	1.11866	1.13261	1.00457	0.464812	0.995454	1.08856	0.435134	0.728662	0.615852	0.428797	1.19606	0.891154	1.21112	0.83162	0.743752	0.712899	0.646286	0.53208
TC0100000260.rn.1	RGD6498557_1	ectonucleotide pyrophosphatase/phosphodiesterase family member 3-like	Not yet determined	Not yet determined	0.52042	1.05427	1.22303		0.80587	0.969653	1.0313	1.10215	1.09366	1.01452	0.71092	0.985686	1.04056	0.961017	1.25486	0.765335	0.385281	0.649068	0.51474	0.532591	1.24252	1.10521	1.30394	0.565403	0.98037	1.24444	1.26511	1.40219
TC0200000119.rn.1	Edil3	EGF-like repeats and discoidin I-like domains 3	Not yet determined	Not yet determined	0.916756	0.478206	0.992899		0.468841	1.40838	0.710035	1.7043	0.912345	1.09608	0.708606	1.12187	0.966417	0.844576	1.03475	1.68312	0.588781	1.59774	0.894298	0.586209	0.458934	0.508567	0.457912	0.487413	0.868447	1.27003	0.864405	0.968713
TC0200004677.rn.1	RGD6498411_1	ENCODES a protein that exhibits aminopeptidase activity (ortholog) AND metalloaminopeptidase activity (ortholog) AND metallopeptidase activity (ortholog) AND INVOLVED IN angiogenesis (ortholog) AND cell migration (ortholog) AND cell proliferation (ortholog) AND FOUND IN apical part of cell (ortholog) AND apical plasma membrane (ortholog) AND brush border (ortholog) AND INTERACTS WITH 1 2 4-trimet…	Not yet determined	Not yet determined	0.793764	0.461397	0.353034		0.859924	0.836402	1.67966	1.16289	1.01108	1.42592	0.96221	0.989044	1.06613	0.694839	1.61774	0.937969	0.841105	0.804473	0.804231	0.725247	0.61071	0.469712	0.372714	0.392452	0.473062	0.305351	0.370931	0.262792
TC1500000894.rn.1	RGD1308772_1	ENCODES a protein that exhibits ATP binding (inferred) AND ATPase activity (inferred) AND INVOLVED IN ATP catabolic process (inferred) AND FOUND IN mitochondrion (ortholog) AND INTERACTS WITH 2 3 7 8-tetrachlorodibenzodioxine AND sodium dichromate AND benzo[a]pyrene (ortholog)	Not yet determined	Not yet determined	3.53835	1.52878	1.67147		0.84628	1.06089	1.16914	0.942608	1.05178	0.902734	1.17108	0.950769	0.886023	1.18737	1.12864	0.795645	4.49056	3.24426	3.05116	3.36742	1.93657	1.47395	1.38644	1.31814	1.24426	1.51117	1.89835	2.0321
TC0200002889.rn.1	RGD6487511_1	ENCODES a protein that exhibits ATP binding (inferred) AND protein serine/threonine kinase activity (inferred) AND zinc ion binding (inferred) AND INVOLVED IN protein phosphorylation (inferred) AND INTERACTS WITH (-)-epigallocatechin 3-gallate (ortholog) AND 17beta-estradiol (ortholog) AND 2-methylcholine (ortholog)	Not yet determined	Not yet determined	1.22091	1.35659	1.89008		0.971639	1.10446	0.787551	1.02919	1.23501	0.965345	0.73824	1.0359	1.14584	0.949436	0.988477	1.01166	1.34048	1.35259	1.23001	0.96055	1.35146	1.33666	1.42236	1.31589	1.76025	1.98881	1.99655	1.81472
TC0800002982.rn.1	RGD2754_1	ENCODES a protein that exhibits drug binding AND glutathione binding AND glutathione transferase activity AND INVOLVED IN aging AND xenobiotic catabolic process AND PARTICIPATES IN glutathione conjugation pathway AND glutathione metabolic pathway AND phase I biotransformation pathway via cytochrome P450 AND FOUND IN cytosol AND nuclear outer membrane AND nucleus AND INTERACTS WITH (+)-artemisinin…	Not yet determined	Not yet determined	0.437495	1.04639	1.36429		0.702112	1.00775	1.14876	0.992311	1.05416	1.01826	0.982064	0.953179	1.09068	1.04957	0.952775	0.933143	0.224791	0.548691	0.467677	0.508823	0.996772	1.1102	1.13165	0.946916	1.29842	1.28898	1.36074	1.50902
TC1000001037.rn.1	RGD1549701_1	ENCODES a protein that exhibits G-protein coupled receptor activity (inferred) AND olfactory receptor activity (inferred) AND INVOLVED IN detection of chemical stimulus involved in sensory perception of smell (inferred) AND G-protein coupled receptor signaling pathway (inferred) AND FOUND IN integral component of membrane (inferred) AND plasma membrane (inferred) AND INTERACTS WITH crocidolite as…	Not yet determined	Not yet determined	1.30465	1.80753	1.2318		0.887518	1.12674	0.862565	1.65407	1.15902	0.931416	1.07363	0.713497	1.21682	0.822197	1.21625	0.804152	1.35932	1.02974	1.63181	1.19773	1.23827	1.67413	2.25767	2.06006	1.02562	1.60837	1.01203	1.28119
TC1800000604.rn.1	RGD6495625_1	ENCODES a protein that exhibits GTP binding (inferred) AND hydrolase activity acting on acid anhydrides (inferred) AND INVOLVED IN metabolic process (inferred) AND FOUND IN membrane (inferred)	Not yet determined	Not yet determined	0.484281	0.45884	0.152623		0.818714	0.154128	1.22143	1.3842	0.663592	0.51661	1.50695	2.76117	1.00311	0.509705	0.996901	1.11825	0.70586	0.431814	0.579853	0.219599	0.19191	0.4329	0.608179	0.602372	0.130925	0.0889336	0.194044	0.19659
TC0700003829.rn.1	RGD1305912_1	ENCODES a protein that exhibits metal ion binding (inferred) AND INVOLVED IN intracellular signal transduction (inferred) AND FOUND IN intracellular (inferred) AND INTERACTS WITH 17beta-estradiol (ortholog) AND 2 3-dimethoxynaphthalene-1 4-dione (ortholog) AND 5-azacytidine (ortholog)	Not yet determined	Not yet determined	0.76356	0.445765	0.841906		0.887598	0.873695	1.12664	1.41572	1.04528	1.14244	0.937524	0.956685	0.961614	0.870222	1.26766	1.03992	0.691391	0.773477	0.911338	0.678034	0.426975	0.416163	0.399483	0.54044	0.897973	0.723439	0.870406	0.875807
TC1700001403.rn.1	RGD1306210_1	ENCODES a protein that exhibits methylated histone binding (ortholog) AND INVOLVED IN positive regulation of Wnt signaling pathway (ortholog) AND rRNA transcription (ortholog) AND FOUND IN nucleolus (ortholog) AND nucleus (ortholog) AND spindle (ortholog) AND INTERACTS WITH 17beta-hydroxy-17-methylestra-4 9 11-trien-3-one (ortholog) AND 2 3 7 8-tetrachlorodibenzodioxine (ortholog) AND Aroclor 125…	Not yet determined	Not yet determined	1.70099	1.02275	1.94413		1.01956	0.748578	0.980814	1.45143	1.06063	0.942832	0.635044	1.23817	0.807469	0.756588	1.48938	1.23844	1.37208	2.04477	2.30989	1.07721	0.958571	1.04717	1.01376	1.07152	2.0912	1.69105	2.10744	1.88686
TC0500002866.rn.1	RGD6503461_1	ENCODES a protein that exhibits pheromone binding (inferred) AND small molecule binding (inferred) AND transporter activity (inferred) AND INVOLVED IN transport (inferred) AND FOUND IN extracellular region (inferred)	Not yet determined	Not yet determined	0.920886	0.880274	0.437591		0.850237	0.994278	1.01488	1.00575	0.994058	1.00598	0.958112	1.11036	0.726756	1.01933	1.02147	0.981037	0.981012	1.08563	1.03461	0.582294	1.05158	0.934483	0.972356	0.56268	0.663886	0.378572	0.361789	0.346117
TC0500002864.rn.1	RGD6486266_1	ENCODES a protein that exhibits pheromone binding (inferred) AND small molecule binding (inferred) AND transporter activity (inferred) AND INVOLVED IN transport (inferred) AND FOUND IN extracellular region (inferred)	Not yet determined	Not yet determined	0.944163	0.946299	0.261391		0.895603	1.0295	1.16286	0.971341	0.969505	1.02489	0.975716	1.13741	0.690466	1.02778	1.14306	0.972974	1.10242	0.91881	1.18393	0.57149	1.0918	1.04272	1.34923	0.301443	0.60691	0.0644645	0.207081	0.16711
TC0500002865.rn.1	RGD6486015_1	ENCODES a protein that exhibits pheromone binding (inferred) AND transporter activity (inferred) AND INVOLVED IN transport (inferred)	Not yet determined	Not yet determined	1.01563	0.880245	0.428941		0.85753	1.00028	1.12615	0.999723	0.997576	1.00243	0.993769	1.12997	0.776663	1.08643	1.12637	0.920445	1.08804	1.03484	1.06993	0.869698	1.07349	0.990116	0.982025	0.475356	0.688209	0.237112	0.486978	0.303466
TC0100004053.rn.1	RGD2319083_2	ENCODES a protein that exhibits Rho guanyl-nucleotide exchange factor activity (inferred) AND INVOLVED IN positive regulation of Rho GTPase activity (inferred) AND INTERACTS WITH 2 3 7 8-tetrachlorodibenzodioxine (ortholog)	Not yet determined	Not yet determined	0.398082	0.775044	0.549249		0.953978	1.07605	0.780446	1.04824	0.955165	1.04694	0.954418	1.07033	0.89265	0.998134	1.00187	1.22523	0.327731	0.552554	0.37159	0.340453	0.942157	0.97046	0.670606	0.516954	0.719142	0.494308	0.484171	0.499373
TC1000002168.rn.1	RGD6500155_1	ENCODES a protein that exhibits RNA polymerase binding (ortholog) AND INVOLVED IN cell proliferation (ortholog) AND cytoplasm organization (ortholog) AND DNA-templated transcription initiation (ortholog) AND FOUND IN nucleolus (ortholog) AND nucleus (ortholog) AND INTERACTS WITH aflatoxin B1 AND 2 3 7 8-tetrachlorodibenzodioxine (ortholog) AND 3 4-methylenedioxymethamphetamine (ortholog)	Not yet determined	Not yet determined	1.92864	1.70111	1.32168		0.997845	0.814361	1.0647	1.00216	0.872971	0.8204	1.28782	1.14551	0.848593	1.18141	1.17842	0.629084	1.53616	2.07732	2.03614	2.06492	2.1364	1.9585	1.46056	1.249	1.39672	1.42696	1.16733	1.29572
TC1500002365.rn.1	RGD7517571_1	ENCODES a protein that exhibits structural constituent of ribosome (inferred) AND INVOLVED IN translation (inferred) AND FOUND IN ribosome (inferred) AND INTERACTS WITH 17beta-estradiol (ortholog) AND 17beta-hydroxy-17-methylestra-4 9 11-trien-3-one (ortholog) AND acetylsalicylic acid (ortholog)	Not yet determined	Not yet determined	1.45443	1.32062	1.74256		0.90393	0.935905	1.40474	1.06848	1.09496	1.00236	0.914458	0.997643	1.20567	0.954514	1.04765	0.892057	1.27744	1.80815	1.44955	1.28259	1.29171	1.48124	1.5491	0.960444	1.29921	2.06438	1.79513	1.81154
TC0X00002652.rn.1	RGD1565183_1	ENCODES a protein that exhibits structural constituent of ribosome (inferred) AND INVOLVED IN translation (inferred) AND FOUND IN ribosome (inferred) AND INTERACTS WITH C60 fullerene	Not yet determined	Not yet determined	2.51556	2.03794	1.41584		0.716819	1.10016	1.1446	0.908957	1.04083	0.629712	1.21873	0.960771	1.2814	0.796058	1.25619	0.532837	1.94635	2.94335	2.59457	2.57797	2.3969	2.5254	1.83907	1.3904	1.31328	1.67653	1.41028	1.26326
TC2000001062.rn.1	RGD3426_1	ENCODES a protein that exhibits threonine-type endopeptidase activity (inferred) AND INVOLVED IN antigen processing and presentation (ortholog) AND fat cell differentiation (ortholog) AND PARTICIPATES IN ubiquitin/proteasome degradation pathway AND ASSOCIATED WITH Diabetes Mellitus Type 1 (ortholog) AND FOUND IN extracellular vesicular exosome (ortholog) AND proteasome core complex (ortholog) AND…	Not yet determined	Not yet determined	0.517473	0.581925	0.438829		0.36059	1.07485	0.99078	1.00931	0.880408	0.725206	1.13584	1.28415	0.995963	0.529989	1.00405	1.1557	0.624225	0.421794	0.438426	0.585449	0.563399	0.579778	0.378637	0.805888	0.621321	0.349961	0.513853	0.27018
TC0300000265.rn.1	Eng	endoglin	Not yet determined	Not yet determined	1.80898	1.20624	0.81101		0.775554	1.08402	1.04476	0.957161	1.00246	0.930145	1.06271	0.997551	1.14594	0.891362	1.01983	0.980553	2.2184	1.92617	1.74257	1.34879	1.44809	1.18116	1.12928	1.06645	0.893684	0.83919	0.85375	0.657417
TC1000002490.rn.1	Ergic1	endoplasmic reticulum-golgi intermediate compartment (ERGIC) 1	Not yet determined	Not yet determined	0.831368	0.575211	0.455508		1.02402	0.972803	0.976541	1.05269	1.00663	1.38844	0.985477	0.993417	1.03166	0.974091	1.0266	0.965995	0.742165	0.971209	0.840182	0.771915	0.639044	0.622065	0.533341	0.506394	0.551345	0.417538	0.424437	0.428711
TC0100004254.rn.1	Echdc1	enoyl CoA hydratase domain containing 1	Not yet determined	Not yet determined	0.685465	1.01155	2.06262		0.831832	1.18061	0.847022	1.26621	1.00426	1.01809	0.995754	0.86234	1.08539	1.31287	0.921329	0.870807	0.524095	0.864646	0.679243	0.673876	1.10305	0.996249	1.19792	0.748997	1.3661	1.96528	2.62135	2.29775
TC0500000006.rn.1	RGD6494090_1	envelope glycoprotein-like	Not yet determined	Not yet determined	1.11004	1.57059	2.21076		1.43271	0.736222	1.03703	0.96429	0.791059	1.29241	0.790327	1.26413	1.24683	0.802037	1.29398	0.779214	1.55924	0.633465	0.980555	1.26689	2.4667	1.41263	0.773906	1.62914	2.22454	2.41225	2.72317	1.48309
TC0900002283.rn.1	Epha4	Eph receptor A4	Not yet determined	Not yet determined	1.75396	0.946337	1.34737		0.990319	1.20797	0.680206	1.00978	1.0904	0.917094	0.769499	1.38786	0.955842	1.03865	1.07726	0.962788	1.14807	1.94647	2.07107	1.85024	1.07015	1.05895	0.798709	0.857533	0.979461	1.27163	1.55027	1.58812
TC0100004069.rn.1	Ect2l	epithelial cell transforming sequence 2 oncogene-like	Not yet determined	Not yet determined	0.437869	0.7687	0.698746		1.06202	1.10268	0.757377	0.941605	0.975201	1.04952	0.983855	1.01641	0.996673	0.994251	1.00334	1.41053	0.342299	0.584566	0.422279	0.402333	0.953198	0.942635	0.659404	0.519562	0.900876	0.627419	0.59834	0.66835
TC1500001850.rn.1	Esco2	establishment of sister chromatid cohesion N-acetyltransferase 2	Not yet determined	Not yet determined	0.592931	0.404104	0.671752		0.564359	0.832683	1.20094	1.30405	1.02775	1.17008	0.8085	0.972999	0.944617	0.653708	1.26747	1.05863	0.548732	0.588601	0.674785	0.559608	0.392577	0.454772	0.377855	0.391211	0.623924	0.599663	0.688956	0.774465
TC0700001889.rn.1	Eif4b	eukaryotic translation initiation factor 4B	Not yet determined	Not yet determined	2.77328	2.15435	1.70695		0.937944	0.973602	1.17269	1.02711	1.00756	0.992496	0.927795	1.17066	0.920907	1.08589	1.21793	0.678371	2.59795	3.08697	2.81954	2.58867	2.42922	2.44926	1.85046	1.88846	1.41807	1.82959	1.83828	1.74188
TC2000001542.rn.1	Eif4ebp2	eukaryotic translation initiation factor 4E binding protein 2	Not yet determined	Not yet determined	2.38019	1.73316	1.66941		0.973139	1.0276	1.23569	0.878593	1.00636	0.856584	1.09463	0.993683	1.1301	0.886696	1.12778	0.575726	2.45511	2.48788	2.16862	2.40917	2.09841	1.84093	1.64018	1.35311	1.56445	1.78906	1.56599	1.75815
TC0400001212.rn.1	Eva1a	eva-1 homolog A	Not yet determined	Not yet determined	1.08506	1.18224	2.03931		1.02279	0.98702	0.85083	1.01315	1.0731	1.08684	0.760603	0.931879	1.01854	0.981797	0.969313	1.08571	1.06993	1.09878	0.947255	1.22426	1.28085	1.19114	1.12626	1.1307	1.99125	2.17556	1.70431	2.2861
TC0500003813.rn.1	Extl1	exostosin-like glycosyltransferase 1	Not yet determined	Not yet determined	0.392649	0.582415	0.541939		0.85546	0.915931	1.1386	1.09178	1.2036	1.0214	0.979052	0.959332	1.15575	0.860394	0.903337	1.10701	0.255695	0.462254	0.337736	0.514912	0.576066	0.612862	0.536635	0.604099	0.548807	0.563972	0.578179	0.476797
TC0200004216.rn.1	Ecm1	extracellular matrix protein 1	Not yet determined	Not yet determined	1.81044	1.55573	1.3952		0.923925	1.11837	1.01079	0.989322	1.04965	0.952702	1.46599	0.790679	1.30245	1.01989	0.980494	0.862641	1.88161	1.742	1.80991	1.80822	2.23654	1.76225	0.942519	1.2816	1.63783	1.28095	1.50721	1.1548
TC10_KL568013v1_random00000001.rn.1	LOC100912596	FAD-linked sulfhydryl oxidase ALR-like	Not yet determined	Not yet determined	1.77602	1.66961	1.15078		1.00041	0.87882	1.02228	0.999586	0.920523	0.935663	1.19681	1.06876	1.0562	1.16286	0.946794	0.88836	1.28895	1.81008	1.94699	2.05808	2.01323	1.83183	1.60126	1.23211	1.70625	1.1223	0.94928	0.825283
TC1300000745.rn.1	LOC100362384	ferritin light chain 1-like	Not yet determined	Not yet determined	2.67709	1.65019	1.58924		0.764738	1.03442	1.46591	0.966731	1.00325	0.652489	1.25149	0.996764	1.33182	0.80604	1.24063	0.526714	2.50664	2.69999	2.62887	2.87287	1.90209	1.73783	1.35803	1.60282	1.41211	1.75495	1.60824	1.58167
TC0X00002487.rn.1	Ftl1l1	ferritin light chain 1-like 1	Not yet determined	Not yet determined	4.04165	2.34323	1.86254		0.706453	1.0953	1.70841	0.912994	1.01552	0.573486	1.35451	0.98472	1.52851	0.761818	1.31265	0.444188	3.33198	4.40485	4.31022	4.11955	2.83351	2.69681	2.07532	1.7673	1.67841	1.99972	1.87318	1.89887
TC0600002485.rn.1	LOC100359668	ferritin light chain 2	Not yet determined	Not yet determined	3.27868	2.11108	1.68533		0.709804	1.10338	1.68099	0.906309	1.03303	0.639808	1.37393	0.968028	1.32354	0.759785	1.31616	0.462367	2.82011	3.58605	3.45884	3.24972	2.53935	2.34375	1.89605	1.66516	1.46541	1.81709	1.75953	1.6993
TC0200004075.rn.1	Flad1	flavin adenine dinucleotide synthetase 1	Not yet determined	Not yet determined	1.73847	1.74823	1.45774		1.00289	0.997115	1.03617	0.909299	1.051	0.82708	1.35424	0.951476	1.2017	1.01072	0.989392	0.938341	1.67532	1.98616	1.51381	1.77858	2.06454	1.89724	1.71073	1.32041	1.44571	1.66229	1.32227	1.4007
TC0100006166.rn.1	Folr2	folate receptor 2 (fetal)	Not yet determined	Not yet determined	2.01998	1.26763	1.00914		0.891906	1.60465	0.991434	1.00864	1.10007	0.64352	0.909037	1.11917	1.01046	0.989645	1.68917	0.882845	2.22419	2.28724	2.2519	1.31659	1.92886	1.18408	0.836135	1.12143	1.00076	1.21267	1.14927	0.673871
TC1000002921.rn.1	Flcn	folliculin	Not yet determined	Not yet determined	2.06114	1.56461	1.77483		1.01321	0.986966	1.35723	0.891008	0.989015	0.895426	1.31762	1.01111	0.955096	1.04702	1.51703	0.557007	2.13752	2.32758	1.92155	1.85793	1.73177	1.66328	1.48062	1.38278	1.82852	1.96034	1.62058	1.68989
TC1000000601.rn.1	Fnip1	folliculin interacting protein 1	Not yet determined	Not yet determined	1.73352	1.15892	1.45817		0.806139	1.03402	1.16818	0.967095	0.968238	0.847439	1.10962	1.0328	0.838297	1.19289	1.70708	0.656857	2.05835	1.99354	1.64576	1.23643	1.32255	1.21854	1.12947	0.965109	1.20853	1.55494	1.38242	1.68681
TC0300002878.rn.1	Fpgs	folylpolyglutamate synthase	Not yet determined	Not yet determined	2.06663	1.35022	0.988678		1.19505	0.897952	1.11364	0.84045	0.975138	0.901419	1.16978	1.0255	1.23923	0.820425	1.03813	0.963274	2.21004	1.90149	2.15144	2.00355	1.66785	1.33453	1.29615	1.10237	0.92966	1.02909	0.9153	1.08066
TC0600003008.rn.1	Foxn3	forkhead box N3	Not yet determined	Not yet determined	1.80109	0.977873	0.913055		0.993329	0.971169	1.15729	1.00672	0.950471	0.767785	1.05211	1.06044	0.844483	1.18416	1.44353	0.811365	1.97897	1.90343	1.88682	1.43514	1.04526	0.95467	1.05566	0.855902	0.997774	0.846472	1.04385	0.764122
TC1400001447.rn.1	Fras1	Fraser syndrome 1	Not yet determined	Not yet determined	0.816863	0.820868	0.508098		1.00617	0.929872	0.993866	1.07602	0.986517	1.32861	0.964275	1.01367	0.726362	1.2049	1.23524	0.829944	0.826361	0.814255	0.835396	0.791441	0.839776	0.800076	0.829811	0.813809	0.543383	0.486921	0.496584	0.505504
TC0100002671.rn.1	Fus	fused in sarcoma RNA binding protein	Not yet determined	Not yet determined	0.497056	0.922692	1.79429		0.856803	1.15854	0.863155	1.23411	1.02807	0.972695	1.13523	0.895039	1.14469	0.734517	0.873595	2.3265	0.468409	0.435871	0.433776	0.650167	0.848212	0.935802	1.07169	0.83506	1.25457	1.58411	2.39892	1.93955
TC0100004039.rn.1	Gpr126	G protein-coupled receptor 126	Not yet determined	Not yet determined	1.30301	0.851113	0.556808		0.919016	0.961602	1.06065	1.03993	1.01911	0.981251	0.954777	1.10028	0.905036	1.10493	1.21571	0.826056	1.42244	1.62693	1.18529	0.977385	0.9961	0.941291	0.809867	0.657193	0.54762	0.556332	0.524399	0.598882
TC1700001132.rn.1	Gpr158	G protein-coupled receptor 158	Not yet determined	Not yet determined	0.968434	1.62279	1.82081		0.868393	0.897315	1.15972	1.11444	1.10453	1.22792	0.905363	0.847627	1.02251	0.97799	1.04998	0.858318	1.06601	0.899647	0.873387	1.03469	1.72646	1.75177	2.01403	0.998896	1.23628	1.89668	1.81125	2.33903
TC0700002929.rn.1	Gpr182	G protein-coupled receptor 182	Not yet determined	Not yet determined	2.26796	1.45575	1.03854		0.860131	1.1664	0.944605	1.05864	0.972861	0.911616	1.15971	1.0279	1.13436	0.881556	1.18534	0.620421	2.27204	2.60546	2.29283	1.9015	1.61234	1.40352	1.41806	1.38908	1.15437	1.15587	0.979557	0.864381
TC1300000180.rn.1	Gpr39	G protein-coupled receptor 39	Not yet determined	Not yet determined	1.05425	1.13525	2.05686		0.953307	1.13676	0.906793	1.04898	0.969363	1.03161	1.10096	0.944219	1.29269	0.773578	0.762453	1.37801	0.905451	0.962666	1.17635	1.17254	1.18628	1.26432	1.10219	0.988198	1.60051	1.99104	2.26558	2.37032
TC0X00001687.rn.1	Gpr64	G protein-coupled receptor 64	Not yet determined	Not yet determined	1.09482	1.12935	3.03256		0.890704	0.816671	1.12271	1.19617	0.993906	1.03731	1.00613	0.911155	1.00617	0.986336	0.99387	1.12358	0.939337	1.44015	0.972537	1.02727	1.01127	1.32946	1.10496	1.07172	1.46097	4.28757	3.12522	3.25647
TC0400002949.rn.1	Ggct	gamma-glutamyl cyclotransferase	Not yet determined	Not yet determined	0.380062	0.499836	0.522916		1.06687	0.937319	0.783976	1.15573	1.01406	0.986139	1.01614	0.832643	1.00865	0.928828	0.991422	1.05415	0.358952	0.408763	0.316999	0.435533	0.454558	0.533175	0.624975	0.386637	0.702735	0.487207	0.419973	0.481748
TC1800001228.rn.1	Gfra3	GDNF family receptor alpha 3	Not yet determined	Not yet determined	0.723629	2.07329	1.67279		0.940519	1.03534	1.38888	0.965869	1.05273	0.949913	1.32393	0.900191	1.44635	0.677734	1.23995	0.806485	0.525721	0.891789	0.670192	0.806815	2.32109	2.11749	2.54547	1.3091	1.06642	2.0832	2.05877	1.48278
TC0600003469.rn.1	Gemin6	gem (nuclear organelle) associated protein 6	Not yet determined	Not yet determined	2.06942	1.07092	1.03172		1.61503	1.17858	0.848475	0.569798	1.10812	0.649134	1.39861	0.90243	0.632488	1.12709	1.13698	0.887239	2.00757	1.49873	2.34633	2.42504	1.01508	0.611313	1.03643	1.62086	1.2126	0.892648	1.31157	0.710038
TC1200001054.rn.1	Gtf3a	general transcription factor III A	Not yet determined	Not yet determined	1.6599	1.47149	1.8144		0.812255	0.868968	1.1714	1.15079	0.943697	0.90737	1.08154	1.05966	1.00463	1.06639	0.995387	0.845229	1.36897	2.11939	1.69792	1.45331	1.59699	1.64444	1.42416	1.22038	1.51375	2.07274	1.95881	1.71232
TC0200002231.rn.1	Gimd1	GIMAP family P-loop NTPase domain containing 1	Not yet determined	Not yet determined	0.203811	0.132868	0.0693761		0.714012	0.959818	1.04186	1.99688	0.612111	1.20671	0.8287	1.91294	0.495276	1.07146	0.933309	1.28937	0.184654	0.159598	0.273434	0.197558	0.0715992	0.128582	0.194432	0.13686	0.0875292	0.0722575	0.0530345	0.0646832
TC0100004859.rn.1	Gltscr2	glioma tumor suppressor candidate region gene 2	Not yet determined	Not yet determined	2.09801	1.85335	2.15817		0.84852	0.871868	1.18075	1.14696	1.02637	0.889535	0.991654	1.00842	0.962103	1.03939	1.11493	0.783183	2.20137	1.96301	2.06586	2.16179	2.20472	2.11051	1.52437	1.57379	1.48076	2.56072	2.06202	2.5292
TC0700000946.rn.1	Erich5	glutamate-rich 5	Not yet determined	Not yet determined	0.416712	0.295149	0.502926		0.400865	1.01449	0.985715	1.41634	1.17326	1.42542	0.852324	0.651501	0.770815	0.944582	1.05867	1.53428	0.327098	0.370026	0.761646	0.208077	0.29735	0.318425	0.331886	0.232933	0.516366	0.510466	0.407531	0.577343
TC0200000024.rn.1	Glrx	glutaredoxin (thioltransferase)	Not yet determined	Not yet determined	3.47673	2.22588	1.72472		0.906833	1.87594	1.02782	0.972934	1.04172	0.726929	1.29251	0.95995	1.12804	0.886494	1.66569	0.319245	2.79692	4.33128	3.09808	3.68063	2.64286	2.85743	1.66684	1.73638	1.01587	1.71802	2.22921	1.93579
TC0900000201.rn.1	LOC100911564	glycine N-methyltransferase-like	Not yet determined	Not yet determined	0.406214	1.49093	0.706642		1.69176	0.856571	0.474559	1.16744	0.956693	1.18563	1.01225	0.987898	0.743394	1.52282	0.987764	1.01239	0.332222	0.444109	0.419898	0.428625	1.2335	1.61882	2.65392	0.457499	0.855859	0.923005	0.592283	0.455421
TC0100003265.rn.1	Glyatl2	glycine-N-acyltransferase-like 2	Not yet determined	Not yet determined	1.47962	2.5238	3.04581		1.19852	1.14489	0.873446	0.594642	1.00466	0.995364	0.788989	1.26475	0.818551	1.22167	1.42024	0.541742	1.1413	1.54634	1.3641	1.86675	2.88718	3.12216	1.94102	2.14483	1.87122	3.84509	2.98054	3.48639
TC1200001477.rn.1	Glt1d1	glycosyltransferase 1 domain containing 1	Not yet determined	Not yet determined	0.94763	2.23066	2.66061		1.01735	1.19116	0.982948	0.87073	1.0555	1.11476	0.742207	0.947417	1.15711	0.984948	1.01528	0.870084	0.751541	1.5504	0.642635	0.845947	2.12177	4.04663	1.5634	1.19085	1.23406	2.34745	1.56129	5.49966
TC1100002043.rn.1	Gramd1c	GRAM domain containing 1C	Not yet determined	Not yet determined	1.04729	0.829038	0.550339		0.827012	0.947567	1.10433	1.05533	0.973877	1.02707	0.858112	1.02682	0.598836	1.26927	1.06459	0.939327	0.714138	0.862654	1.33368	1.2787	0.723663	0.951379	0.903235	0.737874	0.732011	0.466804	0.533284	0.469258
TC0300003421.rn.1	RGD2323371_1	H/ACA ribonucleoprotein complex subunit 3	Not yet determined	Not yet determined	1.74401	1.66585	1.14513		0.841474	1.12485	1.10721	0.903176	1.07482	0.802207	1.19035	0.930388	1.12075	0.89226	1.17886	0.685067	1.42759	1.90413	1.96625	1.67809	1.87001	1.96194	1.75123	1.08023	1.09884	1.36629	0.933524	1.18185
TC0100001864.rn.1	Hddc3	HD domain containing 3	Not yet determined	Not yet determined	1.29411	1.36416	1.81161		0.942886	1.12075	1.06057	0.877283	0.977392	0.902748	1.05069	1.02313	1.25435	0.7846	1.07874	0.927004	1.23724	1.25533	1.32085	1.36301	1.4838	1.65925	1.38405	0.929525	1.46779	2.06473	1.73881	1.97512
TC1700000873.rn.1	Heatr1	HEAT repeat containing 1	Not yet determined	Not yet determined	2.05202	1.13432	1.19785		0.854769	1.09142	0.916239	1.19504	1.02977	0.971089	0.899172	1.10394	0.941178	1.12241	0.882429	1.0625	1.87412	2.29121	2.15257	1.89018	1.06958	1.24747	1.25392	0.966298	1.12977	1.32436	1.06743	1.26983
TC1200001202.rn.1	Heatr2	HEAT repeat containing 2	Not yet determined	Not yet determined	2.12406	1.41833	1.29921		0.963311	1.2041	1.03519	0.966006	0.945939	0.873985	1.06338	1.05715	1.07075	1.01272	0.98744	0.807657	1.92178	2.2842	2.34501	1.94523	1.49886	1.54536	1.38347	1.24564	1.37541	1.46434	1.11801	1.23906
TC1900001103.rn.1	Heatr3	HEAT repeat containing 3	Not yet determined	Not yet determined	1.7769	1.28621	1.38421		0.90668	1.07825	0.927426	1.21993	0.976855	0.752593	1.02871	1.02369	1.02307	1.22803	0.977455	0.925474	1.37091	1.85322	2.02829	1.85519	1.32396	1.53134	1.27743	1.0121	1.33346	1.51305	1.19023	1.50009
TC0200001045.rn.1	Hspa4l	heat shock protein 4-like	Not yet determined	Not yet determined	0.533976	0.322062	0.338019		0.638333	0.956097	1.04592	1.17584	1.0233	0.835833	1.18642	0.977236	0.843838	1.11747	1.68511	0.894881	0.409844	0.610943	0.661101	0.454017	0.417305	0.327537	0.295465	0.247941	0.416745	0.314073	0.332092	0.289166
TC0900002463.rn.1	Hes6	hes family bHLH transcription factor 6	Not yet determined	Not yet determined	0.546224	0.990454	2.14672		0.969161	1.03182	0.890156	1.03425	1.10239	0.862583	1.25483	0.907116	1.20115	0.832537	0.737302	1.93299	0.42304	0.561252	0.540667	0.659938	1.09609	0.957655	0.707013	1.20105	1.75993	1.69594	2.15755	2.97346
TC2000001810.rn.1	Hnrnph3	heterogeneous nuclear ribonucleoprotein H3 (2H9)	Not yet determined	Not yet determined	0.548924	0.899488	1.18603		0.983713	1.14186	0.741244	1.01656	1.09986	0.987525	0.914226	1.01263	1.02866	0.972142	0.932336	1.38128	0.60375	0.569467	0.534288	0.488192	0.746324	0.881662	1.05224	0.917728	1.14427	1.17749	1.20156	1.22082
TC0700002292.rn.1	Hnrnpm	heterogeneous nuclear ribonucleoprotein M	Not yet determined	Not yet determined	0.544542	0.858949	1.09163		0.944314	1.05897	0.916821	1.17365	1.01327	1.11872	0.872106	0.98691	1.07184	0.791396	0.932979	1.65148	0.55995	0.477419	0.519965	0.620833	0.84731	0.797124	0.90055	0.890813	1.0322	1.01376	1.11624	1.20432
TC1100001481.rn.1	RGD6488626_1	high mobility group protein B2-like	Not yet determined	Not yet determined	0.88234	0.459292	0.826656		0.577815	1.00126	0.998738	1.32037	1.07377	0.9313	1.0926	0.848439	0.827079	0.565645	1.52718	1.20907	0.706134	0.879581	1.23594	0.707704	0.492561	0.605803	0.357719	0.381085	0.619121	1.08607	0.896133	0.705296
TC0400001594.rn.1	Hrh1	histamine receptor H 1	Not yet determined	Not yet determined	1.74607	1.60041	2.05595		0.979457	0.772186	1.56631	1.02097	0.897826	0.76767	1.1138	1.13794	1.07258	0.932333	1.73014	0.823911	1.27745	2.27502	1.54533	1.88649	2.1918	1.61105	1.47737	1.12143	1.43649	1.99763	1.93912	2.85055
TC0400003951.rn.1	RGD1562378	histone H4 variant H4-v.1	Not yet determined	Not yet determined	1.08293	0.583807	0.775019		0.962962	0.972727	1.23476	1.02804	1.04097	0.960642	0.955207	1.20071	1.05975	0.783426	1.09055	0.943619	0.92323	1.29807	1.47179	0.638621	0.480164	0.787286	0.522522	0.545256	0.829971	0.849037	0.828036	0.593034
TC0400002723.rn.1	Hipk2	homeodomain interacting protein kinase 2	Not yet determined	Not yet determined	1.97828	1.25703	1.47494		0.964074	0.946864	1.20224	1.03726	1.08781	0.834225	0.919275	1.10366	0.856028	1.51231	1.09405	0.914031	2.07556	1.98978	1.86413	1.98365	1.5998	1.08444	1.07742	1.26645	1.42951	1.24562	1.50183	1.72281
TC0800001510.rn.1	Hyal1	hyaluronoglucosaminidase 1	Not yet determined	Not yet determined	0.194057	0.745946	0.754041		1.11115	0.89997	0.846445	1.2061	1.01823	1.28606	0.801702	0.982091	1.13062	0.710886	0.884468	1.51537	0.106454	0.224281	0.188881	0.256612	0.524066	0.719277	1.18361	0.556833	0.801773	0.70017	0.779245	0.734974
TC0300004239.rn.1	Hao1	hydroxyacid oxidase (glycolate oxidase) 1	Not yet determined	Not yet determined	0.545033	0.482134	0.387922		1.0253	0.952433	0.975326	1.18475	0.962423	1.25955	0.861093	1.03904	0.977971	0.940948	1.02252	1.34303	0.50189	0.585596	0.616911	0.475733	0.344862	0.556371	0.595355	0.431949	0.561364	0.377514	0.274605	0.338206
TC0800000743.rn.1	Hykk	hydroxylysine kinase	Not yet determined	Not yet determined	1.55795	4.3509	2.45143		0.993964	1.32723	1.00607	0.627445	0.580069	1.78714	1.03984	0.961688	1.2591	0.646691	1.43758	0.79422	1.57769	1.26925	1.57109	1.81378	4.67948	4.67274	5.41544	2.63593	2.7142	1.50846	3.60554	1.97751
TC0700001973.rn.1	Hsd17b6	hydroxysteroid (17-beta) dehydrogenase 6	Not yet determined	Not yet determined	0.334399	0.553911	0.567508		0.961173	1.04039	0.845999	1.09672	0.903126	0.865911	1.10727	1.46047	0.752433	1.48406	1.03389	0.967218	0.147974	0.269958	0.473216	0.446448	0.599969	0.679281	0.645256	0.291138	0.842672	0.490113	0.55073	0.386518
TC0700000061.rn.1	RGD7695470_1	igE-binding protein-like	Not yet determined	Not yet determined	0.427164	0.388226	0.624911		0.974762	0.955144	1.02589	1.46734	1.10959	1.19225	0.522136	0.90123	0.930713	1.07444	0.423915	1.10707	0.368519	0.372798	0.617057	0.350283	0.344034	0.366304	0.493393	0.349173	0.767477	0.607661	0.629223	0.495285
TC0100000598.rn.1	RGD7732910_1	igE-binding protein-like	Not yet determined	Not yet determined	0.275496	0.405951	0.560179		0.907065	1.10246	0.853516	2.38839	1.64177	1.15584	0.502475	0.865171	0.921035	1.08574	0.461673	1.11959	0.171773	0.343995	0.24648	0.339736	0.459615	0.366828	0.527071	0.270288	0.710407	0.26659	0.862842	0.400876
TC0300003414.rn.1	RGD7632749_1	igE-binding protein-like	Not yet determined	Not yet determined	0.503111	0.614336	0.780764		0.965981	1.02016	0.980237	1.05586	1.14752	1.07198	0.71919	0.93285	0.986652	1.01353	0.502596	1.32641	0.421784	0.722005	0.354358	0.514298	0.87522	0.45353	0.781633	0.346959	0.942401	0.783135	0.789944	0.607576
TC1300001674.rn.1	Ier5	immediate early response 5	Not yet determined	Not yet determined	0.790881	0.727384	0.577715		0.509696	1.61046	0.874797	1.14312	0.710734	1.00561	0.994424	1.24459	0.944539	1.09084	1.05872	0.716218	1.06489	0.710493	0.732118	0.656026	0.577843	0.704849	0.898537	0.728305	0.885161	0.498665	0.501368	0.425666
TC1300000682.rn.1	Ildr2	immunoglobulin-like domain containing receptor 2	Not yet determined	Not yet determined	1.41152	1.48277	2.02913		1.23401	0.688857	1.12654	0.887672	1.02583	1.34887	0.974804	0.974825	1.03456	0.966596	0.805241	1.23033	0.807733	1.33325	2.26593	1.23919	1.28513	1.98051	1.27702	1.38842	1.96573	1.98756	2.19478	1.96844
TC0400003876.rn.1	Ly49si2	immunoreceptor Ly49si2	Not yet determined	Not yet determined	1.9103	1.43132	1.0635		1.17439	0.905306	1.1046	0.887811	1.10951	0.843823	0.901301	1.8184	0.975539	1.19226	0.786347	1.02507	1.27628	2.11654	2.06312	2.18525	1.75161	1.37133	1.3108	1.29154	0.85124	1.19308	1.24237	0.967306
TC0700002919.rn.1	Inhbe	inhibin beta E	Not yet determined	Not yet determined	0.669192	0.452943	0.295136		0.638136	0.802715	1.24577	1.29648	1.03454	0.966617	0.73773	1.40031	1.22784	0.522817	0.814441	1.82105	0.520984	0.774623	0.975899	0.405263	0.245488	0.421133	0.343483	0.801669	1.01445	0.0941407	0.0562792	0.0156728
TC0100002433.rn.1	Insc	inscuteable homolog (Drosophila)	Not yet determined	Not yet determined	0.936651	0.815108	0.596607		0.837102	1.14998	1.09108	0.916523	0.930635	1.07454	1.29924	0.867672	1.12725	0.915726	1.09203	0.640444	0.752021	1.04462	1.03017	0.919799	0.857892	0.915585	0.700693	0.786261	0.868565	0.523374	0.467892	0.526598
TSUnmapped00000101.rn.1	Itfg3	integrin alpha FG-GAP repeat containing 3	Not yet determined	Not yet determined	3.76844	2.24958	1.25429		0.887734	1.15544	1.12646	0.790029	0.929277	0.777048	1.38696	1.07611	1.18988	0.980716	1.01966	0.394076	2.87343	4.16724	4.07106	3.96205	2.92808	2.74096	1.3444	1.98487	1.28815	1.56795	1.11043	1.05064
TC1000000470.rn.1	Ifi47	interferon gamma inducible protein 47	Not yet determined	Not yet determined	1.07796	0.897102	0.538636		0.401192	1.07354	0.970179	1.03074	1.12815	0.597435	0.886409	1.4247	0.9473	0.650983	1.71323	1.05563	1.74763	0.577059	0.913627	1.07352	0.548185	0.538881	0.613734	1.88761	0.684788	0.549763	0.540649	0.379345
TC0300003192.rn.1	Ifih1	interferon induced with helicase C domain 1	Not yet determined	Not yet determined	0.942495	0.834526	0.500913		0.777199	1.19341	0.850553	1.1757	0.984732	0.762942	1.0155	1.29931	0.92814	0.874956	1.07742	1.27407	0.980091	0.786834	0.839347	1.16371	0.855194	0.809107	0.857839	0.815963	0.613202	0.439354	0.478863	0.472231
TC0200002401.rn.1	Ifi44l	interferon-induced protein 44-like	Not yet determined	Not yet determined	1.68836	0.88046	0.538808		0.788528	1.50722	0.921333	1.08538	0.906467	0.500825	1.10318	1.27226	0.754135	0.721717	1.32602	1.71661	2.83843	1.24264	1.09188	1.58048	0.77482	0.850807	1.1696	0.726612	0.550544	0.527854	0.538934	0.537899
TC1800000606.rn.1	LOC100910979	interferon-inducible GTPase 1-like	Not yet determined	Not yet determined	0.383922	0.302266	0.0482914		0.735164	0.0212276	1.36024	2.03374	0.665998	0.370897	1.5015	3.67146	0.961168	0.517325	1.0404	1.12128	0.647843	0.342634	0.453125	0.0920865	0.167298	0.290865	0.479501	0.271402	0.0956115	0.0204241	0.0443589	0.0327712
TC1600001148.rn.1	Il17rb	interleukin 17 receptor B	Not yet determined	Not yet determined	0.291706	0.627001	1.78087		0.910222	1.2658	0.607737	1.09863	0.964731	1.03656	1.09937	0.540112	0.94566	1.54392	0.933873	1.05746	0.183259	0.291596	0.266141	0.425828	0.586152	0.660015	0.859412	0.402423	1.1291	1.81246	1.80213	2.3798
TC1600001959.rn.1	RGD2323116_1	INVOLVED IN autophagy (inferred)	Not yet determined	Not yet determined	2.41703	2.08683	2.22898		0.806194	1.07554	1.27382	0.929766	0.991986	0.822645	1.68551	1.00808	1.09257	0.915275	1.90544	0.668159	2.23487	2.81236	2.61718	2.00373	2.98626	2.66465	1.49298	1.20345	1.70998	2.6326	2.56927	2.00407
TC0900001692.rn.1	RGD1308476_1	INVOLVED IN cellular calcium ion homeostasis (ortholog) AND cilium assembly (ortholog) AND kidney development (ortholog) AND ASSOCIATED WITH Polycystic Kidney Autosomal Recessive AND Polycystic Kidney Diseases (ortholog) AND FOUND IN cilium AND membrane AND apical plasma membrane (ortholog) AND INTERACTS WITH cefaloridine AND 2 3 7 8-tetrachlorodibenzodioxine (ortholog) AND aflatoxin B1 (ortholog)	Not yet determined	Not yet determined	0.507314	0.806005	0.882547		0.601075	0.929691	1.07563	1.61103	0.912217	0.814665	1.09623	1.13944	0.90411	0.961928	1.34103	1.03958	0.46676	0.41767	0.520196	0.624629	0.629708	0.729225	1.20199	0.6631	1.50948	0.95015	0.42635	0.644212
TC0400002380.rn.1	RGD1562531_1	INVOLVED IN common myeloid progenitor cell proliferation (ortholog) AND endosomal vesicle fusion (ortholog) AND hematopoietic progenitor cell differentiation (ortholog) AND FOUND IN early endosome (ortholog) AND INTERACTS WITH 2 3 7 8-tetrachlorodibenzodioxine AND chloroprene AND ketamine	Not yet determined	Not yet determined	1.28195	0.828291	0.530617		0.860122	1.85526	0.921118	1.08564	1.09468	0.70256	0.913509	1.28168	0.669283	0.787244	1.27025	1.2883	1.79635	1.20182	0.900917	1.22871	0.931749	0.791668	0.650776	0.938972	0.48243	0.522549	0.661203	0.456286
TC0100000399.rn.1	Iyd	iodotyrosine deiodinase	Not yet determined	Not yet determined	0.387477	1.59973	1.68726		0.934451	1.0733	0.875917	1.07015	0.956935	1.20856	1.02327	0.977264	0.948819	1.3269	1.05394	0.94209	0.208604	0.327193	0.494239	0.519873	1.61529	1.88383	1.72405	1.17574	1.6753	2.11846	1.45855	1.49672
TC0200001061.rn.1	Jade1	jade family PHD finger 1	Not yet determined	Not yet determined	1.18927	1.46278	2.33814		1.05339	0.984816	1.01542	0.923423	1.06516	0.938825	0.87871	1.12721	0.83831	1.08855	0.98611	1.01409	1.27515	1.25639	1.17563	1.04992	1.37426	1.37163	1.22843	1.87678	2.13856	2.55232	2.43331	2.22839
TC0400001573.rn.1	Jagn1	jagunal homolog 1 (Drosophila)	Not yet determined	Not yet determined	2.66667	1.80389	1.67726		0.746805	1.15207	1.03719	0.964148	0.866607	0.780841	1.20826	1.15393	1.69553	0.839878	1.19065	0.749165	1.97188	3.51489	2.51819	2.66173	1.84282	2.18355	1.85333	1.33585	1.75702	2.04143	1.42734	1.48324
TC0700003958.rn.1	Krt8	keratin 8	Not yet determined	Not yet determined	0.593129	0.73616	2.09285		0.725059	0.921625	1.08504	1.3492	1.24297	0.868753	0.939422	1.06448	1.34489	0.905627	0.949523	1.05316	0.500893	0.656725	0.564389	0.65051	0.868221	0.727657	0.657905	0.690857	1.39664	2.33222	2.5135	2.12906
TC0300001369.rn.1	Kif18a	kinesin family member 18A	Not yet determined	Not yet determined	0.750965	0.458692	0.792415		0.631836	0.798252	1.25274	1.44707	1.01233	1.03376	0.683073	0.987822	0.952358	0.698437	1.16044	1.05003	0.670548	0.753049	0.914364	0.6659	0.48264	0.48484	0.519582	0.347704	0.744185	0.841204	0.856175	0.728097
TC0100003524.rn.1	Kif20b	kinesin family member 20B	Not yet determined	Not yet determined	0.685621	0.399305	0.740433		0.643097	0.899791	1.11137	1.22778	1.16574	0.943782	0.85631	1.05957	0.996266	0.809394	1.2269	1.00375	0.562239	0.667152	0.926097	0.586997	0.420528	0.422162	0.37325	0.381282	0.74125	0.797955	0.696519	0.726009
TC0800002708.rn.1	Kif23	kinesin family member 23	Not yet determined	Not yet determined	0.694949	0.496282	0.806698		0.731123	0.92613	1.07976	1.12607	1.03782	0.992884	0.904678	1.00717	0.934359	0.854733	1.16672	1.07025	0.665798	0.74986	0.691932	0.672208	0.504728	0.44835	0.49102	0.541029	0.753603	0.815339	0.902157	0.755693
TC1200001549.rn.1	Kntc1	kinetochore associated 1	Not yet determined	Not yet determined	0.744827	0.531187	0.895037		0.729223	0.933852	1.07083	1.12899	1.04043	1.02297	0.900393	0.977549	1.04227	0.942972	1.215	0.959443	0.717493	0.759846	0.791605	0.710364	0.564061	0.51533	0.520352	0.525003	0.897751	0.814835	0.911247	0.956314
TC1400001779.rn.1	Klb	klotho beta	Not yet determined	Not yet determined	0.548959	1.05798	1.86958		0.695846	0.93426	1.21432	1.07037	1.23909	0.83733	0.8828	1.13276	0.991885	0.459038	1.00818	1.57809	0.357207	0.686997	0.474791	0.676841	0.878782	1.04714	1.16374	1.14227	1.13838	1.98115	2.17169	2.18708
TC0200001678.rn.1	Lingo4	leucine rich repeat and Ig domain containing 4	Not yet determined	Not yet determined	0.281655	0.265275	0.248504		0.773885	1.04528	0.976707	1.02385	0.969792	1.30071	1.03115	0.812885	1.17408	0.82969	1.17511	0.851733	0.21474	0.366171	0.18668	0.359028	0.35424	0.237425	0.275386	0.194048	0.279111	0.176971	0.2484	0.289531
TC1400000842.rn.1	Letm1	leucine zipper-EF-hand containing transmembrane protein 1	Not yet determined	Not yet determined	0.738178	0.618131	0.496579		0.799442	0.969695	1.03125	1.12441	1.10663	0.932014	0.881856	1.07295	0.850984	0.962359	1.13394	1.03911	0.690144	0.883953	0.746574	0.63204	0.680006	0.602858	0.659088	0.530574	0.62959	0.504992	0.402427	0.449309
TC1200000164.rn.1	Lnx2	ligand of numb-protein X 2	Not yet determined	Not yet determined	0.894917	0.890174	0.540883		0.935597	0.874952	1.06884	1.12855	1.27994	0.907842	1.10151	0.897561	0.902052	1.15105	1.10858	0.891638	0.654441	1.17348	0.815521	0.936228	1.1124	1.04776	0.97421	0.426328	0.847073	0.413512	0.455529	0.447419
TC0500002731.rn.1	Lppr1	lipid phosphate phosphatase-related protein type 1	Not yet determined	Not yet determined	0.732138	0.559057	0.251471		0.646237	0.896473	1.36404	1.11548	1.12862	0.821478	1.40173	0.886034	1.06851	0.395318	1.96971	0.935879	0.984195	0.422635	0.699433	0.82229	0.557555	0.453481	0.539263	0.685928	0.273495	0.238639	0.249643	0.244106
TC1500000465.rn.1	Lrp10	low-density lipoprotein receptor-related protein 10	Not yet determined	Not yet determined	1.9929	1.51169	1.06849		0.981913	1.01842	1.04202	0.955256	1.08578	0.821269	0.947343	1.05558	1.01326	0.98691	1.1612	0.884416	1.73002	2.28665	2.12318	1.83174	1.87402	1.58249	1.35699	1.23325	1.29194	1.08875	0.969174	0.924092
TC0700000580.rn.1	Lum	lumican	Not yet determined	Not yet determined	1.60909	0.337963	0.773259		0.883328	1.50974	0.74213	1.13208	0.927197	1.03697	1.0801	0.964348	1.06169	1.13368	0.941897	0.833249	1.68349	2.13113	1.68949	0.932275	0.330569	0.353696	0.346561	0.321028	1.13007	0.583612	0.758028	0.621323
TC0100006497.rn.1	Knop1	lysine-rich nucleolar protein 1	Not yet determined	Not yet determined	2.00176	1.94487	2.08818		1.0276	0.973144	1.09074	0.951094	0.99442	0.930311	1.25098	1.00561	1.02983	0.953681	1.5632	0.971033	2.31387	1.74216	2.09801	1.85299	2.08983	2.20902	1.95344	1.5272	1.36706	2.46442	2.31895	2.20227
TC0200002370.rn.1	Lpar3	lysophosphatidic acid receptor 3	Not yet determined	Not yet determined	1.3732	1.40419	1.983		0.785126	0.939926	1.1212	1.06391	1.14069	0.647763	1.18998	0.876663	1.04873	0.882523	1.13554	0.953533	1.39611	1.24831	1.46308	1.38532	2.27983	1.50373	0.983065	0.850131	1.60552	2.92614	2.1298	1.27051
TC1300002145.rn.1	Lyplal1	lysophospholipase-like 1	Not yet determined	Not yet determined	0.565031	0.915265	1.01499		0.94872	0.990124	1.00997	1.08101	1.08212	1.01129	0.988837	0.889211	1.09386	0.957917	1.04393	0.955059	0.510611	0.508222	0.652731	0.588562	0.856117	1.03419	0.945467	0.825288	0.879429	1.2034	0.901005	1.07612
TC1000002045.rn.1	RGD7560671_1	lysosomal alpha-glucosidase-like	Not yet determined	Not yet determined	2.32995	2.36746	1.98464		0.950485	1.0521	1.22735	0.834533	0.955546	0.784851	1.21924	1.04652	1.26462	0.742476	1.4455	0.790751	2.00951	2.1046	2.26294	2.94276	3.05185	2.04454	2.32607	2.04738	1.50865	2.32676	2.26562	1.83753
TC0700000755.rn.1	Lyc2	lysozyme C type 2	Not yet determined	Not yet determined	0.587749	0.787756	1.12252		0.852807	1.06939	0.967922	1.03314	0.923874	1.00433	0.995684	1.23211	0.583349	1.2554	0.796558	1.7936	0.543355	0.779662	0.470661	0.557317	0.879513	0.873845	1.00975	0.387918	1.0353	1.0964	1.2913	1.06707
TC1400000099.rn.1	Mpa2l	macrophage activation 2 like	Not yet determined	Not yet determined	0.835576	0.687975	0.502514		0.503905	1.16387	0.974503	1.02616	1.07703	0.766358	0.928477	1.10769	0.984216	0.657585	1.09816	1.01604	1.01228	0.900679	0.671902	0.757447	0.525877	0.766994	0.613167	0.845862	0.55104	0.476677	0.525899	0.456441
TC1600002068.rn.1	Marco	macrophage receptor with collagenous structure	Not yet determined	Not yet determined	1.74093	0.775342	0.432307		0.442305	2.32687	0.990829	1.00926	1.61488	0.453756	0.951186	1.05132	0.889569	0.758735	1.53438	1.12414	2.44329	1.63323	1.41785	1.46934	0.803868	0.730705	0.602857	0.963939	0.44824	0.626179	0.370395	0.284413
TC0800001522.rn.1	Mst1r	macrophage stimulating 1 receptor (c-met-related tyrosine kinase)	Not yet determined	Not yet determined	0.711064	0.538762	0.350252		0.649426	1.51263	1.0874	0.919625	0.590109	1.90191	0.81313	1.22982	0.889993	1.1236	1.50056	0.57057	0.70992	0.467988	1.06946	0.596885	0.4117	0.668335	0.633359	0.441653	0.351585	0.348484	0.372153	0.328785
TC0700001355.rn.1	Mroh1	maestro heat-like repeat family member 1	Not yet determined	Not yet determined	1.73109	1.90306	1.50925		0.928837	0.915721	1.07661	1.08394	1.12544	0.989395	1.00127	0.998732	1.12546	0.888527	1.18874	0.865044	1.58677	1.85043	1.62152	1.86564	2.32276	1.93604	1.55564	1.79781	1.46735	1.55437	1.55715	1.45814
TC0500003540.rn.1	Mfsd2a	major facilitator superfamily domain containing 2A	Not yet determined	Not yet determined	2.41369	3.87799	1.74486		1.77147	0.564502	2.60208	0.439675	0.979449	1.02098	2.94443	0.1315	0.827011	1.20918	3.15883	0.156879	1.29725	3.19131	3.53726	1.62896	5.71058	5.16435	1.16865	3.46838	2.75485	0.551385	1.36774	2.30547
TC0500002861.rn.1	RGD6490237_1	major urinary protein-like	Not yet determined	Not yet determined	0.972214	0.974073	0.421507		0.916063	1.01816	1.05208	0.982169	1.01661	0.971202	0.983659	1.1296	0.889932	1.1479	1.12368	0.878228	1.02498	0.989514	1.09911	0.775251	1.07581	1.0316	1.05506	0.733815	0.814943	0.201291	0.344819	0.324975
TC1200000785.rn.1	Mlec	malectin	Not yet determined	Not yet determined	0.746116	0.579191	0.615718		1.00202	0.747565	0.99799	1.27168	1.01668	0.983589	0.749795	1.27428	1.03984	0.787231	0.961686	1.11181	0.760864	0.846305	0.692165	0.685128	0.566596	0.503351	0.703037	0.543779	0.666489	0.661665	0.544296	0.590424
TC0400000697.rn.1	Mgam	maltase-glucoamylase	Not yet determined	Not yet determined	0.514541	0.753599	0.961786		1.00615	0.99389	0.856559	1.02752	0.912383	1.1245	0.908236	1.09603	1.03033	1.0629	0.970566	0.669488	0.362365	0.670996	0.428554	0.596248	1.08181	0.586595	0.775477	0.57051	1.04292	0.717106	0.988542	1.09858
TC0700000188.rn.1	Mknk2	MAP kinase-interacting serine/threonine kinase 2	Not yet determined	Not yet determined	0.373337	0.641159	0.627821		1.27481	1.00574	0.994295	0.633529	1.02439	0.976193	1.13854	0.797772	1.58314	0.865633	1.15522	0.758345	0.323772	0.57806	0.288844	0.30267	1.03786	0.596916	0.497315	0.43254	0.559788	0.5651	0.643532	0.742864
TC0100003633.rn.1	Marveld1	MARVEL domain containing 1	Not yet determined	Not yet determined	0.343495	0.484278	0.275741		0.658926	1.00891	0.991165	1.29494	0.809788	2.1976	1.03354	0.967553	0.662499	1.30085	0.76873	2.09608	0.365757	0.30821	0.461172	0.238839	0.396597	0.560848	0.691361	0.288305	0.357133	0.262867	0.277853	0.205109
TC1500000536.rn.1	Mcpt2	mast cell protease 2	Not yet determined	Not yet determined	1.11962	0.772462	0.487518		0.872997	0.692399	1.14548	1.52295	1.13597	0.761645	1.3027	0.880304	1.26014	0.912088	1.09639	0.684692	0.883879	1.69866	1.16654	0.729403	0.729469	0.722747	0.83506	0.80257	0.444578	0.521566	0.453975	0.529953
TC1000003705.rn.1	Med1	mediator complex subunit 1	Not yet determined	Not yet determined	1.88348	1.44188	1.27655		0.926456	1.25909	0.96853	1.03249	0.986033	0.799489	1.01417	1.01615	1.05891	0.944368	1.13411	0.78104	1.77426	2.07345	1.85312	1.83308	1.5792	1.55747	1.42865	1.20221	1.39424	1.31103	1.19011	1.21084
TC0700003681.rn.1	Mlc1	megalencephalic leukoencephalopathy with subcortical cysts 1	Not yet determined	Not yet determined	0.505111	0.714523	0.970418		1.15431	0.947969	0.888538	1.05489	0.964085	1.17182	1.03725	0.915513	0.743033	1.61828	0.91115	1.09751	0.434813	0.577032	0.418569	0.59003	0.732838	0.762114	0.743312	0.619826	0.84971	0.830459	1.1429	1.0586
TC0100000705.rn.1	Mboat7	membrane bound O-acyltransferase domain containing 7	Not yet determined	Not yet determined	1.96431	1.2485	0.910621		0.842446	1.10626	1.04449	0.957402	0.962104	0.696549	1.03939	1.0454	1.16649	0.85727	1.19722	0.630052	1.67051	2.1156	2.17363	1.89749	1.36702	1.4015	0.986072	1.23941	1.08846	0.827747	0.858279	0.867996
TC0X00002669.rn.1	Mmgt1	membrane magnesium transporter 1	Not yet determined	Not yet determined	0.9399	0.608518	0.561881		0.94056	1.01146	0.988668	1.2143	1.00379	1.07245	0.791432	0.996229	0.914928	1.09298	1.2297	0.905278	0.838986	1.00578	0.979104	0.935728	0.631416	0.596993	0.675079	0.530584	0.670197	0.531181	0.487735	0.55841
TC0400000559.rn.1	Mest	mesoderm specific transcript	Not yet determined	Not yet determined	1.04108	0.714903	0.590779		0.956759	0.80991	1.0452	1.05722	1.85907	0.893161	0.934468	1.07013	1.02535	1.07483	0.975278	0.71967	1.027	1.20311	1.07841	0.855821	0.700343	0.904144	0.55872	0.696406	0.403451	0.860841	0.543642	0.555181
TC1900001194.rn.1	Mri1	methylthioribose-1-phosphate isomerase 1	Not yet determined	Not yet determined	1.48378	1.71742	2.15875		0.878329	1.10688	1.05226	0.950337	0.953473	0.876149	1.16059	1.0488	1.28026	0.967236	1.03387	0.884406	1.31352	1.84182	1.18192	1.59785	1.77968	1.93272	1.41982	1.73746	1.57384	2.76622	2.18175	2.1132
TC1000002252.rn.1	Mettl22	methyltransferase like 22	Not yet determined	Not yet determined	2.37407	1.50776	1.13655		0.874789	1.16428	1.14313	0.820593	0.884844	0.815996	1.33662	1.13014	1.11875	0.946333	1.05671	0.654402	2.02196	2.92256	2.45126	2.10049	1.65361	1.75185	1.24826	1.37731	1.1645	1.12115	1.06553	1.19501
TC0400000504.rn.1	Mir129-1	microRNA 129-1	Not yet determined	Not yet determined	0.829897	0.942178	0.581737		1.00677	0.99328	1.02555	0.841526	0.925786	0.920361	1.08016	1.13436	1.0942	0.913908	1.37637	0.820708	0.929701	0.686805	0.835484	0.867599	0.936407	0.870059	1.06011	0.902135	0.731504	0.538153	0.515896	0.541395
TC1000002741.rn.1	Mir297-1	microRNA 297-1	Not yet determined	Not yet determined	0.742345	0.994838	0.50227		1.28649	1.0705	0.557492	0.934139	0.947573	1.05533	1.07856	0.746739	1.07081	0.938299	0.631005	1.06576	0.942741	0.625176	0.482192	0.919269	1.09986	0.52447	0.936113	1.41891	0.473755	0.375318	0.545734	0.614273
TC0400002621.rn.1	Mir29b1	microRNA 29b-1	Not yet determined	Not yet determined	0.934846	1.97773	1.07389		1.19687	0.939112	0.326434	1.06484	1.5092	0.542862	0.984636	1.0156	0.410198	1.34711	1.0714	0.933362	0.868781	1.41498	0.504695	0.950924	1.22315	1.91983	2.23003	2.5379	0.921027	0.900969	1.45582	1.01775
TC1100000298.rn.1	Mir802	microRNA 802	Not yet determined	Not yet determined	1.33186	1.68613	1.76956		1.22053	0.896684	0.735045	1.11522	0.838832	0.625759	1.19213	1.30358	0.719388	1.40031	1.02816	0.972613	0.546397	1.2136	1.15085	2.41661	1.99141	1.6183	0.858816	2.276	2.24214	1.55986	2.14071	1.13555
TC1800000684.rn.1	Mir122	microRNA mir-122	Not yet determined	Not yet determined	0.526403	0.540217	1.04797		3.36393	0.735551	1.0642	0.939675	0.940103	0.752205	2.41046	1.06371	1.03955	0.933871	2.67728	0.961953	0.599587	0.507544	0.347964	0.650517	0.589231	0.445038	0.594445	0.532153	1.63319	0.742302	0.732698	1.0837
TC1700000147.rn.1	Mir3542	microRNA mir-3542	Not yet determined	Not yet determined	2.27264	1.69859	1.3951		0.914647	1.03243	1.05476	0.968589	1.0346	0.866497	0.966556	1.11363	0.99478	0.927543	1.12658	1.00525	1.87973	2.36365	2.29251	2.55468	2.23576	1.65961	1.4375	1.46147	1.34825	1.50287	1.39058	1.33869
TC0X00002031.rn.1	Mir3559	microRNA mir-3559	Not yet determined	Not yet determined	1.58108	1.66549	2.09071		1.15082	0.868943	0.744655	1.18559	0.954468	0.845955	1.0477	1.2261	0.822053	0.962524	1.03894	1.60424	1.07364	2.20223	0.962815	2.08563	2.0684	1.65942	1.35769	1.57646	1.99134	2.79803	1.53979	2.03368
TC0X00002527.rn.1	Mir505	microRNA mir-505	Not yet determined	Not yet determined	0.774407	1.32345	0.479387		1.2951	1.03928	0.962207	0.923668	1.67732	1.21337	0.717312	0.82415	0.665853	1.75971	1.4415	0.693724	1.11838	0.59769	0.366052	1.01551	1.38574	1.30099	1.28814	1.31892	0.437966	0.404163	0.539618	0.5358
TC1700001142.rn.1	Mastl	microtubule associated serine/threonine kinase-like	Not yet determined	Not yet determined	0.568086	0.263161	0.648732		0.654621	0.862485	1.15944	1.29032	1.17749	1.02945	0.812686	0.971392	1.12572	0.567151	1.73896	0.888324	0.557656	0.585123	0.650976	0.47859	0.306563	0.296678	0.212638	0.236765	0.543639	0.51217	0.679507	0.859612
TC0700002175.rn.1	Midn	midnolin	Not yet determined	Not yet determined	1.5669	1.53087	2.03749		0.878098	1.56862	0.949122	1.0536	0.886195	0.937138	1.06708	1.12382	1.21071	0.785273	1.44632	0.825962	1.33145	1.92711	1.50439	1.50465	1.33138	1.59784	1.87223	1.32201	2.70813	1.92232	1.93822	1.5813
TC1000001861.rn.1	Map2k6	mitogen-activated protein kinase kinase 6	Not yet determined	Not yet determined	0.518532	1.14155	1.01148		1.0433	1.16727	0.78998	0.958493	0.906929	2.50163	1.08381	0.922672	1.26219	0.97024	1.03067	0.67326	0.343712	0.806339	0.484563	0.439513	1.18877	1.65141	1.00207	0.723963	0.879845	0.959701	1.12344	1.08295
TC1100001910.rn.1	Map3k13	mitogen-activated protein kinase kinase kinase 13	Not yet determined	Not yet determined	1.4949	1.61741	1.86907		0.880612	1.13557	1.43275	0.799181	1.55466	0.771061	0.964718	1.03657	0.907805	1.10156	1.3789	0.860501	1.41413	1.94319	1.44743	1.17486	2.52384	1.20255	1.26372	1.47954	1.28827	1.72428	2.38279	2.08095
TC0100000162.rn.1	Map3k5	mitogen-activated protein kinase kinase kinase 5	Not yet determined	Not yet determined	1.99991	2.01473	4.12352		0.744575	1.03345	1.32104	0.967635	1.00286	1.01611	0.997145	0.907077	1.15917	0.862683	1.33222	0.530428	1.99401	2.68289	1.99612	1.3266	2.28869	2.24304	1.72135	1.80583	2.8357	4.71349	4.35895	4.58596
TC1300001374.rn.1	Mapkapk2	mitogen-activated protein kinase-activated protein kinase 2	Not yet determined	Not yet determined	0.786432	0.808243	0.483669		0.954997	0.990415	1.00968	1.44942	1.0675	0.936769	1.21946	0.803301	0.968162	1.11125	0.984082	1.01618	0.795811	0.785369	0.748174	0.816375	0.79404	0.919189	1.02222	0.497525	0.708018	0.483386	0.399608	0.343665
TC1200001358.rn.1	Mlxipl	MLX interacting protein-like	Not yet determined	Not yet determined	0.493589	0.50569	0.391887		1.11433	1.32078	0.897401	0.87406	1.18898	0.869535	1.15004	0.867139	1.09607	0.874355	0.91235	1.34697	0.444211	0.58654	0.322176	0.621428	0.613544	0.417856	0.515215	0.476143	0.486469	0.294693	0.364689	0.421699
TC0200000435.rn.1	Mocs2	molybdenum cofactor synthesis 2	Not yet determined	Not yet determined	0.56336	0.492212	0.595891		0.894765	0.992658	1.07827	1.0074	1.00988	0.990214	0.840452	1.10548	0.872587	1.14602	1.35386	0.830948	0.561664	0.688718	0.501385	0.501672	0.557674	0.490929	0.498222	0.422023	0.753613	0.562504	0.458128	0.609319
TC0X00002248.rn.1	Morc4	MORC family CW-type zinc finger 4	Not yet determined	Not yet determined	1.42223	1.15265	1.94332		0.921286	0.9436	1.14018	1.05977	1.10762	0.951509	0.848468	1.05096	1.08521	0.876271	1.35513	0.92148	1.43935	1.73028	1.46864	1.05064	1.32837	1.26815	1.02846	0.985629	1.34903	2.01286	2.11722	2.29415
[truncated: 282 more rows]

## Sheet: Heart
Affx-ID_RTA	Gene Symbol	Gene Title	Biochem Cat	Biochem Subcat	Mean_ratio_day1_Rotenone group_Heart	Mean_ratio_day3_Rotenone group_Heart	Mean_ratio_day14_Rotenone group_Heart		Rat 01_ratio_Control group_day 1_Heart	Rat 02_ratio_Control group_day 1_Heart	Rat 03_ratio_Control group_day 1_Heart	Rat 04_ratio_Control group_day 1_Heart	Rat 06_ratio_Control group_day 3_Heart	Rat 07_ratio_Control group_day 3_Heart	Rat 08_ratio_Control group_day 3_Heart	Rat 09_ratio_Control group_day 3_Heart	Rat_11_ratio_Control group_day 14_Heart	Rat_12_ratio_Control group_day 14_Heart	Rat_13_ratio_Control group_day 14_Heart	Rat_14_ratio_Control group_day 14_Heart	Rat_16_ratio_Rotenone group_day 1_Heart	Rat_17_ratio_Rotenone group_day 1_Heart	Rat_18_ratio_Rotenone group_day 1_Heart	Rat_19_ratio_Rotenone group_day 1_Heart	Rat_21_ratio_Rotenone group_day 3_Heart	Rat_22_ratio_Rotenone group_day 3_Heart	Rat_23_ratio_Rotenone group_day 3_Heart	Rat_24_ratio_Rotenone group_day 3_Heart	Rat_26_ratio_Rotenone group_day 14_Heart	Rat_27_ratio_Rotenone group_day 14_Heart	Rat_28_ratio_Rotenone group_day 14_Heart	Rat_29_ratio_Rotenone group_day 14_Heart
[truncated: 650 more rows]

[truncated: 1 more sheets: BrainStem]
